# Supplementary material for: Genome-Wide Analysis of SREBP1 Activity around the Clock Reveals Its Combined Dependency on Nutrient and Circadian Signals
Source: PLoS Genet. 2014 Mar 6;10(3):e1004155. doi: 10.1371/journal.pgen.1004155 (PMC3945117; doi:10.1371/journal.pgen.1004155)
Supplement: Table S3 — Functional annotation clustering of putative SREBP1 targets using DAVID tools. The annotation links the sites belonging to cluster A to the closest gene irrespective of the distance. In total, 219 out of 236 sites have functional annotation. The genes associated to each functional term that was significantly enriched are shown. P-value = Modified Fisher's Exact Test, B = Benjamini corrected P-value. (TXT) [file pgen.1004155.s007.txt]

Annotation Cluster 1	Enrichment Score: 5.8321211426190835\				
Category	Term	Count	PValue	Genes	Benjamini
GOTERM_BP_FAT	GO:0016125~sterol metabolic process	15	2.68E-13	"SREBF1, CYB5R3, CYP51, SC5D, LDLR, HMGCR, FDPS, SC4MOL, SREBF2, APOA2, INSIG2, CH25H, INSIG1, PCSK9, IDI1"	3.51E-10
SP_PIR_KEYWORDS	lipid synthesis	15	7.15E-12	"CYB5R3, CYP51, SCD1, MOGAT1, SC5D, HMGCR, FDPS, LSS, ACLY, SC4MOL, PTGDS, CH25H, ELOVL2, FASN, IDI1"	2.07E-09
GOTERM_BP_FAT	GO:0008203~cholesterol metabolic process	13	2.98E-11	"CYB5R3, CYP51, SREBF1, LDLR, HMGCR, FDPS, SREBF2, APOA2, INSIG2, CH25H, INSIG1, PCSK9, IDI1"	1.95E-08
GOTERM_BP_FAT	GO:0016126~sterol biosynthetic process	10	4.25E-11	"CYP51, CYB5R3, SC5D, INSIG2, HMGCR, CH25H, INSIG1, FDPS, IDI1, SC4MOL"	1.86E-08
GOTERM_BP_FAT	GO:0008202~steroid metabolic process	16	7.35E-10	"SREBF1, CYB5R3, CYP51, SC5D, LDLR, HMGCR, FDPS, LSS, SC4MOL, SREBF2, APOA2, INSIG2, CH25H, INSIG1, PCSK9, IDI1"	2.40E-07
GOTERM_BP_FAT	GO:0008610~lipid biosynthetic process	20	1.13E-09	"SCD1, CYB5R3, CYP51, MOGAT1, SC5D, HMGCR, FDPS, LSS, ACLY, SC4MOL, PTGDS, INSIG2, CH25H, ELOVL2, INSIG1, FASN, PEMT, PCYT1A, PCYT2, IDI1"	2.97E-07
SP_PIR_KEYWORDS	sterol biosynthesis	8	6.96E-09	"CYP51, CYB5R3, SC5D, HMGCR, CH25H, FDPS, IDI1, SC4MOL"	6.73E-07
GOTERM_BP_FAT	GO:0006694~steroid biosynthetic process	11	1.02E-08	"CYP51, CYB5R3, SC5D, INSIG2, HMGCR, CH25H, INSIG1, FDPS, LSS, IDI1, SC4MOL"	1.91E-06
SP_PIR_KEYWORDS	Steroid biosynthesis	9	1.48E-08	"CYP51, CYB5R3, SC5D, HMGCR, CH25H, FDPS, LSS, IDI1, SC4MOL"	1.07E-06
GOTERM_BP_FAT	GO:0006695~cholesterol biosynthetic process	7	2.15E-07	"CYP51, CYB5R3, INSIG2, HMGCR, INSIG1, FDPS, IDI1"	3.52E-05
SP_PIR_KEYWORDS	endoplasmic reticulum	22	3.68E-05	"SREBF1, SCD1, CYB5R3, CYP51, MOGAT1, SC5D, HMGCR, TMEM189, SC4MOL, SREBF2, ACSL1, PTGDS, INSIG2, CH25H, POMT1, ELOVL2, INSIG1, PEMT, GM4738, ACSL3, SEL1L, ACSL5"	0.001524989
SP_PIR_KEYWORDS	Cholesterol biosynthesis	5	4.55E-05	"CYP51, CYB5R3, HMGCR, FDPS, IDI1"	0.001648984
GOTERM_CC_FAT	GO:0005783~endoplasmic reticulum	25	6.39E-05	"CYB5R3, CYP51, SC5D, HMGCR, NAPA, SC4MOL, ACSL1, INSIG2, POMT1, CH25H, INSIG1, ELOVL2, PEMT, PCSK9, PCYT1A, ACSL3, ACSL5, SCD1, SREBF1, MOGAT1, TMEM189, SREBF2, PTGDS, GM4738, SEL1L"	0.006240408
SP_PIR_KEYWORDS	nad	7	0.013503916	"CYB5R3, SC5D, EHHADH, FASN, ADH7, GALE, SC4MOL"	0.171180783
GOTERM_BP_FAT	GO:0006720~isoprenoid metabolic process	4	0.020206666	"HMGCR, FDPS, ADH7, IDI1"	0.447780313
KEGG_PATHWAY	mmu00900:Terpenoid backbone biosynthesis	3	0.022552025	"HMGCR, FDPS, IDI1"	0.437192331
GOTERM_BP_FAT	GO:0008299~isoprenoid biosynthetic process	3	0.027596457	"HMGCR, FDPS, IDI1"	0.486255156
SP_PIR_KEYWORDS	oxidoreductase	13	0.032852151	"CYB5R3, CYP51, SCD1, SC5D, ALDH1L1, HMGCR, EHHADH, ADH7, SC4MOL, CH25H, HAAO, FASN, PRODH"	0.343727789
					
Annotation Cluster 2	Enrichment Score: 3.4221487001453457\				
Category	Term	Count	PValue	Genes	Benjamini
GOTERM_BP_FAT	GO:0006631~fatty acid metabolic process	16	4.70E-09	"SCD1, PPARA, SC5D, EHHADH, ECHS1, SC4MOL, APOA2, ACSL1, PTGDS, CH25H, ELOVL2, FASN, AACS, ACSL3, ACSL5, GHR"	1.02E-06
GOTERM_BP_FAT	GO:0046394~carboxylic acid biosynthetic process	10	4.54E-05	"SCD1, SC5D, ASS1, PTGDS, CH25H, ELOVL2, FASN, LGSN, SC4MOL, PRODH"	0.006574454
GOTERM_BP_FAT	GO:0016053~organic acid biosynthetic process	10	4.54E-05	"SCD1, SC5D, ASS1, PTGDS, CH25H, ELOVL2, FASN, LGSN, SC4MOL, PRODH"	0.006574454
UP_SEQ_FEATURE	short sequence motif:Histidine box-1	4	2.12E-04	"SCD1, SC5D, CH25H, SC4MOL"	0.139827913
UP_SEQ_FEATURE	short sequence motif:Histidine box-3	4	2.12E-04	"SCD1, SC5D, CH25H, SC4MOL"	0.139827913
UP_SEQ_FEATURE	short sequence motif:Histidine box-2	4	2.12E-04	"SCD1, SC5D, CH25H, SC4MOL"	0.139827913
GOTERM_BP_FAT	GO:0006633~fatty acid biosynthetic process	7	3.93E-04	"SCD1, SC5D, PTGDS, CH25H, ELOVL2, FASN, SC4MOL"	0.038813705
INTERPRO	IPR006694:Fatty acid hydroxylase	3	0.001197157	"SC5D, CH25H, SC4MOL"	0.254781746
SP_PIR_KEYWORDS	Fatty acid biosynthesis	4	0.015764214	"SCD1, PTGDS, ELOVL2, FASN"	0.188974947
					
Annotation Cluster 3	Enrichment Score: 3.12952974296421\				
Category	Term	Count	PValue	Genes	Benjamini
SP_PIR_KEYWORDS	lipid metabolism	14	5.78E-09	"SREBF1, MOGAT1, LDLR, EHHADH, ECHS1, PTEN, SREBF2, ACSL1, INSIG2, INSIG1, PCSK9, AACS, ACSL3, ACSL5"	8.38E-07
SP_PIR_KEYWORDS	cholesterol metabolism	6	2.14E-05	"SREBF1, LDLR, INSIG2, INSIG1, PCSK9, SREBF2"	0.001035791
SP_PIR_KEYWORDS	steroid metabolism	6	7.97E-05	"SREBF1, LDLR, INSIG2, INSIG1, PCSK9, SREBF2"	0.002563561
GOTERM_BP_FAT	GO:0010565~regulation of cellular ketone metabolic process	5	1.41E-04	"SREBF1, PPARA, INSIG2, INSIG1, GNMT"	0.018293865
GOTERM_BP_FAT	GO:0019217~regulation of fatty acid metabolic process	4	0.001376139	"SREBF1, PPARA, INSIG2, INSIG1"	0.106548243
GOTERM_BP_FAT	GO:0042304~regulation of fatty acid biosynthetic process	3	0.004755804	"SREBF1, INSIG2, INSIG1"	0.220893813
BIOCARTA	m_s1pPathway:SREBP control of lipid synthesis	3	0.011519321	"SREBF1, LDLR, SREBF2"	0.622142947
GOTERM_BP_FAT	GO:0050810~regulation of steroid biosynthetic process	3	0.015014626	"SREBF1, INSIG2, INSIG1"	0.398166272
GOTERM_BP_FAT	GO:0019218~regulation of steroid metabolic process	3	0.027596457	"SREBF1, INSIG2, INSIG1"	0.486255156
GOTERM_BP_FAT	GO:0046890~regulation of lipid biosynthetic process	3	0.027596457	"SREBF1, INSIG2, INSIG1"	0.486255156
GOTERM_BP_FAT	GO:0019216~regulation of lipid metabolic process	4	0.031345095	"SREBF1, PPARA, INSIG2, INSIG1"	0.50082196
\					
Annotation Cluster 4	Enrichment Score: 2.6172535199736546\				
Category	Term	Count	PValue	Genes	Benjamini
GOTERM_BP_FAT	GO:0006732~coenzyme metabolic process	9	3.00E-04	"NAMPT, PANK3, ALDH1L1, HMGCR, EHHADH, HAAO, ACLY, DLAT, ACSS2"	0.035054548
GOTERM_BP_FAT	GO:0009108~coenzyme biosynthetic process	6	9.52E-04	"NAMPT, PANK3, HAAO, ACLY, DLAT, ACSS2"	0.079795057
GOTERM_BP_FAT	GO:0051186~cofactor metabolic process	9	0.00146394	"NAMPT, PANK3, ALDH1L1, HMGCR, EHHADH, HAAO, ACLY, DLAT, ACSS2"	0.106675995
GOTERM_BP_FAT	GO:0006085~acetyl-CoA biosynthetic process	3	0.002028477	"ACLY, DLAT, ACSS2"	0.137280096
GOTERM_BP_FAT	GO:0051188~cofactor biosynthetic process	6	0.004500866	"NAMPT, PANK3, HAAO, ACLY, DLAT, ACSS2"	0.218108153
					
Annotation Cluster 5	Enrichment Score: 2.5192654554806255\				
Category	Term	Count	PValue	Genes	Benjamini
SP_PIR_KEYWORDS	cholesterol metabolism	6	2.14E-05	"SREBF1, LDLR, INSIG2, INSIG1, PCSK9, SREBF2"	0.001035791
SP_PIR_KEYWORDS	steroid metabolism	6	7.97E-05	"SREBF1, LDLR, INSIG2, INSIG1, PCSK9, SREBF2"	0.002563561
GOTERM_BP_FAT	GO:0046486~glycerolipid metabolic process	8	8.59E-04	"MOGAT1, INSIG2, INSIG1, PEMT, PCSK9, PCYT1A, PTEN, PIK3R1"	0.077181295
GOTERM_BP_FAT	GO:0006639~acylglycerol metabolic process	4	0.014247855	"MOGAT1, INSIG2, INSIG1, PCSK9"	0.398116515
GOTERM_BP_FAT	GO:0006638~neutral lipid metabolic process	4	0.016104348	"MOGAT1, INSIG2, INSIG1, PCSK9"	0.404495228
GOTERM_BP_FAT	GO:0006662~glycerol ether metabolic process	4	0.016104348	"MOGAT1, INSIG2, INSIG1, PCSK9"	0.404495228
GOTERM_BP_FAT	GO:0018904~organic ether metabolic process	4	0.019132229	"MOGAT1, INSIG2, INSIG1, PCSK9"	0.437125813
					
Annotation Cluster 6	Enrichment Score: 2.2996493773393762\				
Category	Term	Count	PValue	Genes	Benjamini
GOTERM_BP_FAT	GO:0042594~response to starvation	5	3.58E-04	"SREBF1, ATG9B, ALB, ALDOB, PCSK9"	0.038298884
GOTERM_BP_FAT	GO:0009267~cellular response to starvation	4	0.002429303	"SREBF1, ATG9B, ALB, PCSK9"	0.15428243
GOTERM_BP_FAT	GO:0031667~response to nutrient levels	7	0.002451933	"SREBF1, PPARA, ATG9B, ALB, ALDOB, SERPINC1, PCSK9"	0.148432121
GOTERM_BP_FAT	GO:0031669~cellular response to nutrient levels	4	0.004303385	"SREBF1, ATG9B, ALB, PCSK9"	0.217645454
GOTERM_BP_FAT	GO:0009991~response to extracellular stimulus	7	0.00502371	"SREBF1, PPARA, ATG9B, ALB, ALDOB, SERPINC1, PCSK9"	0.223968325
GOTERM_BP_FAT	GO:0031668~cellular response to extracellular stimulus	4	0.016104348	"SREBF1, ATG9B, ALB, PCSK9"	0.404495228
					
Annotation Cluster 7	Enrichment Score: 2.2821543539606672\				
Category	Term	Count	PValue	Genes	Benjamini
SP_PIR_KEYWORDS	atp-binding	29	8.13E-04	"ADCY1, ASS1, FARS2, MKNK2, ACSS2, ACSL1, CLK3, CAMK2D, ABCD3, SIK1, KIF21B, ACSL3, STK38L, SIK3, ACSL5, PDK1, MAGI1, MYO1E, ACLY, PRKCE, RPS6KA5, MYO10, DDX56, PANK3, MYH14, ABCC2, CLCN6, AACS, CAMK1D"	0.021211948
GOTERM_MF_FAT	GO:0005524~ATP binding	30	0.00175417	"ADCY1, ASS1, FARS2, MKNK2, MLH1, ACSS2, ACSL1, CLK3, CAMK2D, ABCD3, SIK1, KIF21B, ACSL3, STK38L, SIK3, ACSL5, PDK1, MAGI1, MYO1E, ACLY, PRKCE, RPS6KA5, MYO10, DDX56, PANK3, MYH14, ABCC2, CLCN6, AACS, CAMK1D"	0.13103883
SP_PIR_KEYWORDS	nucleotide-binding	33	0.001886675	"ADCY1, ASS1, FARS2, HDGF, MKNK2, ACSS2, RHOU, ACSL1, CLK3, CAMK2D, RAB23, ABCD3, SIK1, ACSL3, STK38L, KIF21B, SIK3, ACSL5, GNAT1, PDK1, MAGI1, MYO1E, ACLY, PRKCE, RPS6KA5, MYO10, DDX56, PANK3, MYH14, ABCC2, AACS, CLCN6, CAMK1D"	0.041252096
GOTERM_MF_FAT	GO:0032559~adenyl ribonucleotide binding	30	0.002094069	"ADCY1, ASS1, FARS2, MKNK2, MLH1, ACSS2, ACSL1, CLK3, CAMK2D, ABCD3, SIK1, KIF21B, ACSL3, STK38L, SIK3, ACSL5, PDK1, MAGI1, MYO1E, ACLY, PRKCE, RPS6KA5, MYO10, DDX56, PANK3, MYH14, ABCC2, CLCN6, AACS, CAMK1D"	0.130425231
GOTERM_MF_FAT	GO:0030554~adenyl nucleotide binding	30	0.004360279	"ADCY1, ASS1, FARS2, MKNK2, MLH1, ACSS2, ACSL1, CLK3, CAMK2D, ABCD3, SIK1, KIF21B, ACSL3, STK38L, SIK3, ACSL5, PDK1, MAGI1, MYO1E, ACLY, PRKCE, RPS6KA5, MYO10, DDX56, PANK3, MYH14, ABCC2, CLCN6, AACS, CAMK1D"	0.22096834
GOTERM_MF_FAT	GO:0001883~purine nucleoside binding	30	0.00491395	"ADCY1, ASS1, FARS2, MKNK2, MLH1, ACSS2, ACSL1, CLK3, CAMK2D, ABCD3, SIK1, KIF21B, ACSL3, STK38L, SIK3, ACSL5, PDK1, MAGI1, MYO1E, ACLY, PRKCE, RPS6KA5, MYO10, DDX56, PANK3, MYH14, ABCC2, CLCN6, AACS, CAMK1D"	0.218314794
GOTERM_MF_FAT	GO:0001882~nucleoside binding	30	0.005379382	"ADCY1, ASS1, FARS2, MKNK2, MLH1, ACSS2, ACSL1, CLK3, CAMK2D, ABCD3, SIK1, KIF21B, ACSL3, STK38L, SIK3, ACSL5, PDK1, MAGI1, MYO1E, ACLY, PRKCE, RPS6KA5, MYO10, DDX56, PANK3, MYH14, ABCC2, CLCN6, AACS, CAMK1D"	0.213158939
GOTERM_MF_FAT	GO:0032553~ribonucleotide binding	33	0.006538291	"ADCY1, ASS1, FARS2, MKNK2, MLH1, ACSS2, RHOU, ACSL1, CLK3, CAMK2D, RAB23, ABCD3, SIK1, ACSL3, STK38L, KIF21B, SIK3, ACSL5, GNAT1, PDK1, MAGI1, MYO1E, ACLY, PRKCE, RPS6KA5, MYO10, DDX56, PANK3, MYH14, ABCC2, AACS, CLCN6, CAMK1D"	0.212220231
GOTERM_MF_FAT	GO:0032555~purine ribonucleotide binding	33	0.006538291	"ADCY1, ASS1, FARS2, MKNK2, MLH1, ACSS2, RHOU, ACSL1, CLK3, CAMK2D, RAB23, ABCD3, SIK1, ACSL3, STK38L, KIF21B, SIK3, ACSL5, GNAT1, PDK1, MAGI1, MYO1E, ACLY, PRKCE, RPS6KA5, MYO10, DDX56, PANK3, MYH14, ABCC2, AACS, CLCN6, CAMK1D"	0.212220231
GOTERM_MF_FAT	GO:0017076~purine nucleotide binding	33	0.011746724	"ADCY1, ASS1, FARS2, MKNK2, MLH1, ACSS2, RHOU, ACSL1, CLK3, CAMK2D, RAB23, ABCD3, SIK1, ACSL3, STK38L, KIF21B, SIK3, ACSL5, GNAT1, PDK1, MAGI1, MYO1E, ACLY, PRKCE, RPS6KA5, MYO10, DDX56, PANK3, MYH14, ABCC2, AACS, CLCN6, CAMK1D"	0.286524719
GOTERM_MF_FAT	GO:0000166~nucleotide binding	36	0.021206845	"ADCY1, ASS1, HMGCR, FARS2, MKNK2, HDGF, MLH1, ACSS2, RHOU, DAZAP1, ACSL1, CLK3, CAMK2D, RAB23, ABCD3, SIK1, ACSL3, STK38L, KIF21B, SIK3, ACSL5, GNAT1, PDK1, MAGI1, MYO1E, ACLY, PRKCE, RPS6KA5, MYO10, DDX56, PANK3, MYH14, ABCC2, AACS, CLCN6, CAMK1D"	0.31118433
					
Annotation Cluster 8	Enrichment Score: 2.141856875934642\				
Category	Term	Count	PValue	Genes	Benjamini
GOTERM_MF_FAT	"GO:0016877~ligase activity, forming carbon-sulfur bonds"	6	1.46E-05	"ACSL1, ACLY, AACS, ACSS2, ACSL3, ACSL5"	0.002910164
KEGG_PATHWAY	mmu03320:PPAR signaling pathway	9	4.85E-05	"SCD1, PPARA, APOA2, ACSL1, EHHADH, RXRG, UBC, ACSL3, ACSL5"	0.006092021
INTERPRO	IPR000873:AMP-dependent synthetase and ligase	5	3.21E-04	"ACSL1, AACS, ACSS2, ACSL3, ACSL5"	0.145767058
SP_PIR_KEYWORDS	fatty acid metabolism	6	6.71E-04	"ACSL1, EHHADH, ECHS1, AACS, ACSL3, ACSL5"	0.019278412
GOTERM_MF_FAT	GO:0016878~acid-thiol ligase activity	4	8.87E-04	"ACSL1, ACLY, AACS, ACSS2"	0.084920936
KEGG_PATHWAY	mmu00071:Fatty acid metabolism	6	8.90E-04	"ACSL1, EHHADH, ECHS1, ADH7, ACSL3, ACSL5"	0.054577646
PIR_SUPERFAMILY	PIRSF001551:human long-chain-fatty-acid-CoA ligase	3	0.001518591	"ACSL1, ACSL3, ACSL5"	0.17175672
GOTERM_CC_FAT	GO:0042579~microbody	7	0.001611959	"ACSL1, HMGCR, EHHADH, ABCD3, IDI1, ACSL3, ACSL5"	0.100035201
GOTERM_CC_FAT	GO:0005777~peroxisome	7	0.001611959	"ACSL1, HMGCR, EHHADH, ABCD3, IDI1, ACSL3, ACSL5"	0.100035201
SP_PIR_KEYWORDS	peroxisome	6	0.004993991	"ACSL1, HMGCR, EHHADH, ABCD3, IDI1, ACSL3"	0.073568385
COG_ONTOLOGY	Lipid metabolism	6	0.005406815	"ACSL1, ECHS1, GM4738, ACSL3, ACSL5, AUH"	0.062986717
GOTERM_MF_FAT	GO:0004467~long-chain-fatty-acid-CoA ligase activity	3	0.009334651	"ACSL1, ACSL3, ACSL5"	0.250664883
GOTERM_MF_FAT	GO:0015645~fatty-acid ligase activity	3	0.012379373	"ACSL1, ACSL3, ACSL5"	0.267590783
KEGG_PATHWAY	mmu04920:Adipocytokine signaling pathway	5	0.02614648	"PPARA, ACSL1, RXRG, ACSL3, ACSL5"	0.426720505
SP_PIR_KEYWORDS	mitochondrion outer membrane	4	0.044990914	"CYB5R3, ACSL1, ACSL3, ACSL5"	0.413744354
					
Annotation Cluster 9	Enrichment Score: 2.098174153630874\				
Category	Term	Count	PValue	Genes	Benjamini
GOTERM_MF_FAT	GO:0004300~enoyl-CoA hydratase activity	3	7.68E-04	"EHHADH, ECHS1, AUH"	0.097402163
SP_PIR_KEYWORDS	lyase	7	0.002857265	"ADCY1, EHHADH, ALDOB, FASN, ECHS1, ACLY, AUH"	0.053817224
INTERPRO	"IPR018376:Enoyl-CoA hydratase/isomerase, conserved site"	3	0.005193762	"EHHADH, ECHS1, AUH"	0.573550277
INTERPRO	"IPR001753:Crotonase, core"	3	0.010201331	"EHHADH, ECHS1, AUH"	0.634655832
GOTERM_MF_FAT	GO:0016836~hydro-lyase activity	4	0.012159558	"EHHADH, FASN, ECHS1, AUH"	0.27836977
					
Annotation Cluster 10	Enrichment Score: 1.885434319413868\				
Category	Term	Count	PValue	Genes	Benjamini
GOTERM_CC_FAT	GO:0005739~mitochondrion	36	5.55E-06	"CYB5R3, ALDH1L1, PDP2, ASS1, 5730469M10RIK, FARS2, EHHADH, GCAT, ECHS1, GRAMD4, AUH, DAZAP1, GLS2, MRS2, ACSL1, STARD4, SLC25A25, PPL, FASN, PEMT, ABCD3, SLC25A1, ACSL3, DDAH1, ACSL5, PDK1, FDPS, ACLY, DLAT, TAT, BCL2L11, LACTB2, SH3BP5, IDI1, COMT1, PRODH"	0.001087932
GOTERM_CC_FAT	GO:0044429~mitochondrial part	15	0.004428907	"CYB5R3, PDK1, FARS2, GCAT, ECHS1, DLAT, MRS2, ACSL1, SLC25A25, PEMT, ABCD3, SLC25A1, ACSL3, ACSL5, PRODH"	0.159702058
SP_PIR_KEYWORDS	mitochondrion	19	0.004467557	"PDK1, CYB5R3, FARS2, GCAT, ECHS1, DLAT, GRAMD4, BCL2L11, AUH, SH3BP5, GLS2, MRS2, ACSL1, SLC25A25, PPL, PEMT, ACSL3, ACSL5, PRODH"	0.073537781
					
Annotation Cluster 11	Enrichment Score: 1.7259507652851396\				
Category	Term	Count	PValue	Genes	Benjamini
GOTERM_CC_FAT	GO:0000267~cell fraction	17	0.002262678	"GNAT1, CYB5R3, CYP51, DVL2, MOGAT1, HMGCR, FARS2, ZFP326, PPM1A, FOXO3, BCL2L11, ACSL1, ELOVL2, ABCC2, ACSL3, INPP5A, ACSL5"	0.105058446
GOTERM_CC_FAT	GO:0005626~insoluble fraction	14	0.011566917	"GNAT1, CYP51, MOGAT1, HMGCR, ZFP326, PPM1A, FOXO3, BCL2L11, ACSL1, ELOVL2, ABCC2, ACSL3, INPP5A, ACSL5"	0.316176149
GOTERM_CC_FAT	GO:0005624~membrane fraction	13	0.02069593	"GNAT1, CYP51, MOGAT1, HMGCR, PPM1A, FOXO3, BCL2L11, ACSL1, ELOVL2, ABCC2, ACSL3, INPP5A, ACSL5"	0.365831555
					
Annotation Cluster 12	Enrichment Score: 1.6951196765903822\				
Category	Term	Count	PValue	Genes	Benjamini
GOTERM_MF_FAT	GO:0016597~amino acid binding	4	0.006226945	"FASN, BC046331, GNMT, TAT"	0.221087485
GOTERM_MF_FAT	GO:0031406~carboxylic acid binding	5	0.016297626	"FASN, BC046331, GNMT, DLAT, TAT"	0.268741637
GOTERM_MF_FAT	GO:0043176~amine binding	4	0.03260249	"FASN, BC046331, GNMT, TAT"	0.424450399
					
Annotation Cluster 13	Enrichment Score: 1.5910758149419484\				
Category	Term	Count	PValue	Genes	Benjamini
GOTERM_CC_FAT	GO:0044429~mitochondrial part	15	0.004428907	"CYB5R3, PDK1, FARS2, GCAT, ECHS1, DLAT, MRS2, ACSL1, SLC25A25, PEMT, ABCD3, SLC25A1, ACSL3, ACSL5, PRODH"	0.159702058
SP_PIR_KEYWORDS	mitochondrion	19	0.004467557	"PDK1, CYB5R3, FARS2, GCAT, ECHS1, DLAT, GRAMD4, BCL2L11, AUH, SH3BP5, GLS2, MRS2, ACSL1, SLC25A25, PPL, PEMT, ACSL3, ACSL5, PRODH"	0.073537781
GOTERM_CC_FAT	GO:0005740~mitochondrial envelope	11	0.02021538	"CYB5R3, MRS2, ACSL1, SLC25A25, PEMT, GCAT, ABCD3, SLC25A1, ACSL3, ACSL5, PRODH"	0.393682448
GOTERM_CC_FAT	GO:0031967~organelle envelope	13	0.030477126	"CYB5R3, MAD1L1, GCAT, MRS2, ACSL1, SLC25A25, PTGDS, PEMT, ABCD3, SLC25A1, ACSL3, ACSL5, PRODH"	0.42391169
GOTERM_CC_FAT	GO:0031975~envelope	13	0.031230961	"CYB5R3, MAD1L1, GCAT, MRS2, ACSL1, SLC25A25, PTGDS, PEMT, ABCD3, SLC25A1, ACSL3, ACSL5, PRODH"	0.404432817
GOTERM_CC_FAT	GO:0031966~mitochondrial membrane	10	0.034465134	"CYB5R3, MRS2, ACSL1, SLC25A25, GCAT, ABCD3, SLC25A1, ACSL3, ACSL5, PRODH"	0.410684697
					
Annotation Cluster 14	Enrichment Score: 1.5694342210626413\				
Category	Term	Count	PValue	Genes	Benjamini
COG_ONTOLOGY	Amino acid transport and metabolism	5	0.005604386	"ASS1, LGSN, AZIN1, ENPEP, DDAH1"	0.033158683
GOTERM_BP_FAT	GO:0009084~glutamine family amino acid biosynthetic process	3	0.013239836	"ASS1, LGSN, PRODH"	0.384075263
GOTERM_BP_FAT	GO:0009064~glutamine family amino acid metabolic process	4	0.014247855	"GLS2, ASS1, LGSN, PRODH"	0.398116515
					
Annotation Cluster 15	Enrichment Score: 1.5115004992748584\				
Category	Term	Count	PValue	Genes	Benjamini
GOTERM_BP_FAT	GO:0019318~hexose metabolic process	8	0.003999086	"PDK1, PPARA, ATF4, PPP1R3B, ALDOB, GALE, GNMT, DLAT"	0.212130376
GOTERM_BP_FAT	GO:0006006~glucose metabolic process	7	0.006426713	"PDK1, PPARA, ATF4, PPP1R3B, ALDOB, GNMT, DLAT"	0.268444414
GOTERM_BP_FAT	GO:0005996~monosaccharide metabolic process	8	0.007711439	"PDK1, PPARA, ATF4, PPP1R3B, ALDOB, GALE, GNMT, DLAT"	0.294908313
GOTERM_BP_FAT	GO:0006090~pyruvate metabolic process	3	0.035023607	"ATF4, ALDOB, DLAT"	0.517699283
					
Annotation Cluster 16	Enrichment Score: 1.3573467197198774\				
Category	Term	Count	PValue	Genes	Benjamini
GOTERM_MF_FAT	GO:0004722~protein serine/threonine phosphatase activity	4	0.006773006	"PDP2, PPM1A, PPM1B, PTEN"	0.202708491
INTERPRO	"IPR000222:Protein phosphatase 2C,  manganese/magnesium aspartate binding site"	3	0.013258271	"PDP2, PPM1A, PPM1B"	0.664530788
INTERPRO	IPR015655:Protein phosphatase 2C	3	0.014917428	"PDP2, PPM1A, PPM1B"	0.651540733
INTERPRO	"IPR014045:Protein phosphatase 2C, N-terminal"	3	0.018486667	"PDP2, PPM1A, PPM1B"	0.681851782
INTERPRO	IPR001932:Protein phosphatase 2C-related	3	0.020392674	"PDP2, PPM1A, PPM1B"	0.675033779
SMART	SM00331:PP2C_SIG	3	0.021360885	"PDP2, PPM1A, PPM1B"	0.688384697
SMART	SM00332:PP2Cc	3	0.021360885	"PDP2, PPM1A, PPM1B"	0.688384697
GOTERM_CC_FAT	GO:0008287~protein serine/threonine phosphatase complex	3	0.063206531	"PDP2, PPM1A, PPM1B"	0.47263686
					
Annotation Cluster 17	Enrichment Score: 1.2983068252966647\				
Category	Term	Count	PValue	Genes	Benjamini
GOTERM_BP_FAT	GO:0007169~transmembrane receptor protein tyrosine kinase signaling pathway	8	0.00790901	"NDST1, EFNA1, MYO1E, VEGFA, PTEN, RAPGEF1, PIK3R1, GHR"	0.292818815
GOTERM_BP_FAT	GO:0007167~enzyme linked receptor protein signaling pathway	9	0.016104984	"BMP4, NDST1, EFNA1, MYO1E, VEGFA, PTEN, RAPGEF1, PIK3R1, GHR"	0.397112375
					
Annotation Cluster 18	Enrichment Score: 1.2768584369465108\				
Category	Term	Count	PValue	Genes	Benjamini
GOTERM_BP_FAT	GO:0030334~regulation of cell migration	5	0.023730034	"COL18A1, HIF1A, PTEN, PIK3R1, VCL"	0.48052665
GOTERM_BP_FAT	GO:0051270~regulation of cell motion	5	0.038316014	"COL18A1, HIF1A, PTEN, PIK3R1, VCL"	0.533879324
GOTERM_BP_FAT	GO:0040012~regulation of locomotion	5	0.041731796	"COL18A1, HIF1A, PTEN, PIK3R1, VCL"	0.54938218
					
Annotation Cluster 19	Enrichment Score: 1.2689558369121359\				
Category	Term	Count	PValue	Genes	Benjamini
GOTERM_BP_FAT	GO:0046486~glycerolipid metabolic process	8	8.59E-04	"MOGAT1, INSIG2, INSIG1, PEMT, PCSK9, PCYT1A, PTEN, PIK3R1"	0.077181295
GOTERM_BP_FAT	GO:0006644~phospholipid metabolic process	6	0.044575172	"PEMT, PCSK9, PCYT1A, PCYT2, PTEN, PIK3R1"	0.558537508
					
Annotation Cluster 20	Enrichment Score: 1.2332720373026116\				
Category	Term	Count	PValue	Genes	Benjamini
GOTERM_BP_FAT	GO:0046128~purine ribonucleoside metabolic process	3	0.032469778	"PANK3, HMGCR, GNMT"	0.507535278
GOTERM_BP_FAT	GO:0042278~purine nucleoside metabolic process	3	0.032469778	"PANK3, HMGCR, GNMT"	0.507535278
					
Annotation Cluster 21	Enrichment Score: 1.1662515505282358\				
Category	Term	Count	PValue	Genes	Benjamini
GOTERM_BP_FAT	GO:0001568~blood vessel development	9	0.008611607	"BMP4, COL18A1, HIF1A, MYO1E, ZMIZ1, VEGFA, ENPEP, PTEN, RAPGEF1"	0.305946922
GOTERM_BP_FAT	GO:0048514~blood vessel morphogenesis	8	0.009304861	"BMP4, COL18A1, HIF1A, MYO1E, ZMIZ1, VEGFA, ENPEP, PTEN"	0.317783936
GOTERM_BP_FAT	GO:0001944~vasculature development	9	0.009887139	"BMP4, COL18A1, HIF1A, MYO1E, ZMIZ1, VEGFA, ENPEP, PTEN, RAPGEF1"	0.325741398
GOTERM_BP_FAT	GO:0001525~angiogenesis	6	0.020993998	"BMP4, COL18A1, HIF1A, VEGFA, ENPEP, PTEN"	0.453256996
					
Annotation Cluster 22	Enrichment Score: 1.1465289997348136\				
Category	Term	Count	PValue	Genes	Benjamini
GOTERM_MF_FAT	GO:0048037~cofactor binding	8	0.015211045	"HMGCR, ALB, EHHADH, FASN, GCAT, GALE, DLAT, TAT"	0.264024462
					
Annotation Cluster 23	Enrichment Score: 1.1365759981866799\				
Category	Term	Count	PValue	Genes	Benjamini
GOTERM_CC_FAT	GO:0005789~endoplasmic reticulum membrane	6	0.037076229	"CYP51, CYB5R3, HMGCR, POMT1, PEMT, PCYT1A"	0.410767478
GOTERM_CC_FAT	GO:0042175~nuclear envelope-endoplasmic reticulum network	6	0.044584451	"CYP51, CYB5R3, HMGCR, POMT1, PEMT, PCYT1A"	0.408943596
					
Annotation Cluster 24	Enrichment Score: 1.1358833362368732\				
Category	Term	Count	PValue	Genes	Benjamini
GOTERM_BP_FAT	GO:0009310~amine catabolic process	4	0.041817259	"COMT1, TAT, PRODH, AUH"	0.545043183
					
Annotation Cluster 25	Enrichment Score: 1.1055383082690717\				
Category	Term	Count	PValue	Genes	Benjamini
GOTERM_BP_FAT	GO:0032844~regulation of homeostatic process	4	0.034177422	"HIF1A, VEGFA, FOXO3, TRF"	0.514487322
GOTERM_BP_FAT	GO:0001666~response to hypoxia	4	0.040225971	"PPARA, HIF1A, VEGFA, TRF"	0.546316343
GOTERM_BP_FAT	GO:0070482~response to oxygen levels	4	0.041817259	"PPARA, HIF1A, VEGFA, TRF"	0.545043183
\					
Annotation Cluster 26	Enrichment Score: 1.0857756720467773\				
Category	Term	Count	PValue	Genes	Benjamini
GOTERM_BP_FAT	GO:0010941~regulation of cell death	15	0.007069425	"COL18A1, BMP4, NKX2-6, MLH1, FOXO3, CIAPIN1, PTEN, BCL2L11, HIF1A, ALB, VEGFA, PCSK9, BMF, PIK3R1, CAMK1D"	0.282275399
GOTERM_BP_FAT	GO:0042981~regulation of apoptosis	14	0.014387929	"COL18A1, NKX2-6, MLH1, FOXO3, CIAPIN1, PTEN, BCL2L11, HIF1A, ALB, VEGFA, PCSK9, BMF, PIK3R1, CAMK1D"	0.392999931
GOTERM_BP_FAT	GO:0043067~regulation of programmed cell death	14	0.015815232	"COL18A1, NKX2-6, MLH1, FOXO3, CIAPIN1, PTEN, BCL2L11, HIF1A, ALB, VEGFA, PCSK9, BMF, PIK3R1, CAMK1D"	0.406483204
KEGG_PATHWAY	mmu05213:Endometrial cancer	4	0.05708978	"MLH1, FOXO3, PTEN, PIK3R1"	0.652890758
\					
Annotation Cluster 27	Enrichment Score: 1.0653640429184588\				
Category	Term	Count	PValue	Genes	Benjamini
GOTERM_BP_FAT	GO:0007169~transmembrane receptor protein tyrosine kinase signaling pathway	8	0.00790901	"NDST1, EFNA1, MYO1E, VEGFA, PTEN, RAPGEF1, PIK3R1, GHR"	0.292818815
\					
Annotation Cluster 28	Enrichment Score: 1.0563488356713528\				
Category	Term	Count	PValue	Genes	Benjamini
GOTERM_BP_FAT	GO:0055092~sterol homeostasis	3	0.037652659	"APOA2, LDLR, PCSK9"	0.538332699
GOTERM_BP_FAT	GO:0042632~cholesterol homeostasis	3	0.037652659	"APOA2, LDLR, PCSK9"	0.538332699
\					
Annotation Cluster 29	Enrichment Score: 1.0543120066957523\				
Category	Term	Count	PValue	Genes	Benjamini
INTERPRO	IPR002290:Serine/threonine protein kinase	9	0.009618018	"RPS6KA5, CLK3, MKNK2, CAMK2D, SIK1, PRKCE, STK38L, SIK3, CAMK1D"	0.694658959
SMART	SM00220:S_TKc	9	0.010577606	"RPS6KA5, CLK3, MKNK2, CAMK2D, SIK1, PRKCE, STK38L, SIK3, CAMK1D"	0.682877192
INTERPRO	"IPR008271:Serine/threonine protein kinase, active site"	9	0.047917752	"RPS6KA5, CLK3, MKNK2, CAMK2D, SIK1, PRKCE, STK38L, SIK3, CAMK1D"	0.910274404
\					
Annotation Cluster 30	Enrichment Score: 0.9961211788789368\				
Category	Term	Count	PValue	Genes	Benjamini
GOTERM_BP_FAT	GO:0048534~hemopoietic or lymphoid organ development	8	0.049990908	"BMP4, HIF1A, MYO1E, VEGFA, IL11RA1, CIAPIN1, PIK3R1, BCL2L11"	0.581811634
\					
Annotation Cluster 31	Enrichment Score: 0.986110727976062\				
Category	Term	Count	PValue	Genes	Benjamini
GOTERM_MF_FAT	GO:0046872~metal ion binding	58	0.013940608	"PPARA, ADCY1, SC5D, KCNC4, PDP2, LDLR, ENPEP, RHOU, PTEN, SC4MOL, SLC25A25, CH25H, POMT1, SIK1, DDAH1, MBLAC2, SIK3, ZFP422, ZFP36, ZFP326, RXRG, PRKCE, ZMIZ1, UBC, PDE9A, UNC13A, CAMK1D, FGD2, CYP51, SLC39A14, FARS2, MKNK2, PPM1A, MST1, ADH7, PPM1B, TRF, SMOC2, MRS2, ACSL1, ALB, FASN, HAAO, PCSK9, STK38L, ACSL3, RASA2, ACSL5, SCD1, COL18A1, KLF6, PPP1R10, ACLY, LACTB2, SF3A3, RPS6KA5, IDI1, COMT1"	0.281307824
GOTERM_MF_FAT	GO:0043167~ion binding	59	0.014128674	"PPARA, ADCY1, SC5D, KCNC4, PDP2, LDLR, ENPEP, RHOU, PTEN, SC4MOL, SLC25A25, CH25H, POMT1, SIK1, DDAH1, MBLAC2, SIK3, ZFP422, ZFP36, ZFP326, RXRG, PRKCE, ZMIZ1, UBC, PDE9A, UNC13A, CAMK1D, CYP51, FGD2, SLC39A14, FARS2, MKNK2, PPM1A, MST1, ADH7, PPM1B, TRF, SMOC2, MRS2, ACSL1, ALB, FASN, HAAO, PCSK9, STK38L, ACSL3, RASA2, ACSL5, SCD1, COL18A1, KLF6, PPP1R10, ACLY, LACTB2, SF3A3, RPS6KA5, IDI1, CLCN6, COMT1"	0.271093371
GOTERM_MF_FAT	GO:0043169~cation binding	58	0.016786683	"PPARA, ADCY1, SC5D, KCNC4, PDP2, LDLR, ENPEP, RHOU, PTEN, SC4MOL, SLC25A25, CH25H, POMT1, SIK1, DDAH1, MBLAC2, SIK3, ZFP422, ZFP36, ZFP326, RXRG, PRKCE, ZMIZ1, UBC, PDE9A, UNC13A, CAMK1D, FGD2, CYP51, SLC39A14, FARS2, MKNK2, PPM1A, MST1, ADH7, PPM1B, TRF, SMOC2, MRS2, ACSL1, ALB, FASN, HAAO, PCSK9, STK38L, ACSL3, RASA2, ACSL5, SCD1, COL18A1, KLF6, PPP1R10, ACLY, LACTB2, SF3A3, RPS6KA5, IDI1, COMT1"	0.264940038
\					
Annotation Cluster 32	Enrichment Score: 0.9593840330720013\				
Category	Term	Count	PValue	Genes	Benjamini
INTERPRO	"IPR017892:Protein kinase, C-terminal"	3	0.072542296	"RPS6KA5, PRKCE, STK38L"	0.941826685
\					
Annotation Cluster 33	Enrichment Score: 0.934580838986583\				
Category	Term	Count	PValue	Genes	Benjamini
GOTERM_BP_FAT	GO:0006575~cellular amino acid derivative metabolic process	6	0.026214843	"PEMT, PCYT1A, AZIN1, GNMT, COMT1, GHR"	0.487631997
\					
Annotation Cluster 34	Enrichment Score: 0.9211267758883386\				
Category	Term	Count	PValue	Genes	Benjamini
GOTERM_CC_FAT	GO:0005604~basement membrane	5	0.011680541	"COL18A1, SMOC2, ALB, VEGFA, TRF"	0.280342757
GOTERM_MF_FAT	GO:0008201~heparin binding	5	0.015050908	"BMP4, SMOC2, VEGFA, HDGF, SERPINC1"	0.273320645
GOTERM_CC_FAT	GO:0044420~extracellular matrix part	5	0.025185752	"COL18A1, SMOC2, ALB, VEGFA, TRF"	0.393447186
GOTERM_MF_FAT	GO:0005539~glycosaminoglycan binding	5	0.041792822	"BMP4, SMOC2, VEGFA, HDGF, SERPINC1"	0.494930998
GOTERM_MF_FAT	GO:0001871~pattern binding	5	0.059258072	"BMP4, SMOC2, VEGFA, HDGF, SERPINC1"	0.582162754
GOTERM_MF_FAT	GO:0030247~polysaccharide binding	5	0.059258072	"BMP4, SMOC2, VEGFA, HDGF, SERPINC1"	0.582162754
\					
Annotation Cluster 35	Enrichment Score: 0.9189742880156103\				
Category	Term	Count	PValue	Genes	Benjamini
GOTERM_BP_FAT	GO:0060348~bone development	5	0.051657506	"BMP4, INSIG2, JUND, INSIG1, UBC"	0.584737901
GOTERM_BP_FAT	GO:0001501~skeletal system development	8	0.053174884	"BMP4, HIF1A, NDST1, INSIG2, WDR5, JUND, INSIG1, UBC"	0.586469294
\					
Annotation Cluster 36	Enrichment Score: 0.8825667282477855\				
Category	Term	Count	PValue	Genes	Benjamini
GOTERM_CC_FAT	GO:0016459~myosin complex	4	0.03735332	"MYO10, MYO1E, MYH14, BMF"	0.391910196
GOTERM_CC_FAT	GO:0015629~actin cytoskeleton	7	0.038073918	"MYO10, MYO1E, MYH14, STK38L, RHOU, BMF, VCL"	0.378436031
\					
Annotation Cluster 37	Enrichment Score: 0.879123795586869\				
Category	Term	Count	PValue	Genes	Benjamini
UP_SEQ_FEATURE	region of interest:Alpha-3	3	0.005218147	"H2-K1, H2-Q10, H2-Q6, H2-Q7"	0.843496393
SP_PIR_KEYWORDS	mhc i	3	0.00674009	"H2-K1, H2-Q10, H2-Q6, H2-Q7"	0.093407444
UP_SEQ_FEATURE	region of interest:Alpha-2	3	0.007842949	"H2-K1, H2-Q10, H2-Q6, H2-Q7"	0.844460741
UP_SEQ_FEATURE	region of interest:Alpha-1	3	0.007842949	"H2-K1, H2-Q10, H2-Q6, H2-Q7"	0.844460741
GOTERM_BP_FAT	GO:0002474~antigen processing and presentation of peptide antigen via MHC class I	3	0.016885556	"H2-K1, H2-Q10, H2-Q6, H2-Q7"	0.40453761
PIR_SUPERFAMILY	PIRSF001990:class I histocompatibility antigen	3	0.035910572	"H2-K1, H2-Q10, H2-Q6, H2-Q7"	0.896420485
UP_SEQ_FEATURE	domain:Ig-like C1-type	3	0.038191266	"H2-K1, H2-Q10, H2-Q6, H2-Q7"	0.996000737
UP_SEQ_FEATURE	region of interest:Connecting peptide	3	0.046975278	"H2-K1, H2-Q10, H2-Q6, H2-Q7"	0.977412265
