# Supplementary material for: Genome-Wide Analysis of SREBP1 Activity around the Clock Reveals Its Combined Dependency on Nutrient and Circadian Signals
Source: PLoS Genet. 2014 Mar 6;10(3):e1004155. doi: 10.1371/journal.pgen.1004155 (PMC3945117; doi:10.1371/journal.pgen.1004155)
Supplement: Table S4 — Functional annotation clustering of putative SREBP1 targets displaying a different combination of binding sites for SP1, NFY and/or HNF4. Functional annotation clustering for the four sub-groups of putative SREBP1 target genes presenting a different combination of binding sites for NFY, SP1 and/or HNF4. The genes associated to each functional term that was significantly enriched are shown. P-value = Modified Fisher's Exact Test, B = Benjamini corrected P-value. (XLSX) [file pgen.1004155.s008.xlsx]

## Sheet: DAVID only SREBP1 
Annotation Cluster 1	Enrichment Score: 1.3434953910632033\
Category	Term	Count	PValue	Genes	Benjamini
GOTERM_BP_FAT	GO:0046486~glycerolipid metabolic process	4	0.00942539	INSIG1, PEMT, PCYT1A, PIK3R1	0.994582
GOTERM_BP_FAT	GO:0006650~glycerophospholipid metabolic process	3	0.035702	PEMT, PCYT1A, PIK3R1	0.993315
Annotation Cluster 2	Enrichment Score: 1.2539622515591065\
Category	Term	Count	PValue	Genes	Benjamini
GOTERM_BP_FAT	GO:0006631~fatty acid metabolic process	4	0.0242224	CH25H, EHHADH, FASN, ACSL5	0.988931
Annotation Cluster 3	Enrichment Score: 1.0914541028052338\
Category	Term	Count	PValue	Genes	Benjamini
GOTERM_BP_FAT	GO:0046486~glycerolipid metabolic process	4	0.00942539	INSIG1, PEMT, PCYT1A, PIK3R1	0.994582
GOTERM_BP_FAT	GO:0008610~lipid biosynthetic process	5	0.0154998	CH25H, INSIG1, FASN, PEMT, PCYT1A	0.986481
GOTERM_CC_FAT	GO:0005789~endoplasmic reticulum membrane	3	0.0776767	POMT1, PEMT, PCYT1A	0.932479
GOTERM_CC_FAT	GO:0042175~nuclear envelope-endoplasmic reticulum network	3	0.084822	POMT1, PEMT, PCYT1A	0.890947
GOTERM_CC_FAT	GO:0031090~organelle membrane	6	0.0962274	MRS2, POMT1, PEMT, PCYT1A, ACSL5, PRODH	0.867814
Annotation Cluster 4	Enrichment Score: 0.9689681576562656\
Category	Term	Count	PValue	Genes	Benjamini
GOTERM_BP_FAT	GO:0006006~glucose metabolic process	3	0.0413298	PDK1, PPP1R3B, ALDOB	0.979657
Annotation Cluster 5	Enrichment Score: 0.8974703080412265\
Category	Term	Count	PValue	Genes	Benjamini
GOTERM_CC_FAT	GO:0005739~mitochondrion	11	0.00500338	PDK1, SH3BP5, MRS2, EHHADH, FASN, PEMT, GRAMD4, DDAH1, ACSL5, DAZAP1, PRODH	0.394436

## Sheet: DAVID SREBP1 + Sp1
Annotation Cluster 1	Enrichment Score: 2.991208601606735\
Category	Term	Count	PValue	Genes	Benjamini
GOTERM_BP_FAT	GO:0016125~sterol metabolic process	6	6.52571e-06	CYP51, LDLR, PCSK9, IDI1, SREBF2, SC4MOL	0.00280864
GOTERM_BP_FAT	GO:0008203~cholesterol metabolic process	5	9.74632e-05	CYP51, LDLR, PCSK9, IDI1, SREBF2	0.0207853
GOTERM_BP_FAT	GO:0008202~steroid metabolic process	6	0.000225234	CYP51, LDLR, PCSK9, IDI1, SREBF2, SC4MOL	0.0318443
GOTERM_BP_FAT	GO:0008610~lipid biosynthetic process	7	0.000421012	SCD1, CYP51, ELOVL2, ACLY, IDI1, PCYT2, SC4MOL	0.0443596
GOTERM_BP_FAT	GO:0016126~sterol biosynthetic process	3	0.00478923	CYP51, IDI1, SC4MOL	0.227899
GOTERM_BP_FAT	GO:0006694~steroid biosynthetic process	3	0.0250131	CYP51, IDI1, SC4MOL	0.629361
Annotation Cluster 2	Enrichment Score: 2.18951212927518\
Category	Term	Count	PValue	Genes	Benjamini
GOTERM_BP_FAT	GO:0009108~coenzyme biosynthetic process	4	0.0013939	NAMPT, PANK3, ACLY, ACSS2	0.113291
GOTERM_BP_FAT	GO:0051188~cofactor biosynthetic process	4	0.00380806	NAMPT, PANK3, ACLY, ACSS2	0.209362
GOTERM_BP_FAT	GO:0006732~coenzyme metabolic process	4	0.013202	NAMPT, PANK3, ACLY, ACSS2	0.470828
GOTERM_BP_FAT	GO:0051186~cofactor metabolic process	4	0.02491	NAMPT, PANK3, ACLY, ACSS2	0.662847
Annotation Cluster 3	Enrichment Score: 1.6683660054163811\
Category	Term	Count	PValue	Genes	Benjamini
GOTERM_MF_FAT	GO:0046872~metal ion binding	24	0.000631045	SCD1, CYP51, PPARA, SLC39A14, PDP2, LDLR, FARS2, MKNK2, MST1, PPP1R10, ACLY, RHOU, LACTB2, SC4MOL, SF3A3, RPS6KA5, UBC, PCSK9, IDI1, STK38L, ACSL3, UNC13A, MBLAC2, RASA2	0.0411089
GOTERM_MF_FAT	GO:0043169~cation binding	24	0.000726072	SCD1, CYP51, PPARA, SLC39A14, PDP2, LDLR, FARS2, MKNK2, MST1, PPP1R10, ACLY, RHOU, LACTB2, SC4MOL, SF3A3, RPS6KA5, UBC, PCSK9, IDI1, STK38L, ACSL3, UNC13A, MBLAC2, RASA2	0.0316879
GOTERM_MF_FAT	GO:0043167~ion binding	24	0.000880535	SCD1, CYP51, PPARA, SLC39A14, PDP2, LDLR, FARS2, MKNK2, MST1, PPP1R10, ACLY, RHOU, LACTB2, SC4MOL, SF3A3, RPS6KA5, UBC, PCSK9, IDI1, STK38L, ACSL3, UNC13A, MBLAC2, RASA2	0.0288659
Annotation Cluster 4	Enrichment Score: 1.5131742521245897\
Category	Term	Count	PValue	Genes	Benjamini
GOTERM_BP_FAT	GO:0008610~lipid biosynthetic process	7	0.000421012	SCD1, CYP51, ELOVL2, ACLY, IDI1, PCYT2, SC4MOL	0.0443596
GOTERM_BP_FAT	GO:0006631~fatty acid metabolic process	5	0.00368606	SCD1, PPARA, ELOVL2, ACSL3, SC4MOL	0.233002
GOTERM_BP_FAT	GO:0006633~fatty acid biosynthetic process	3	0.0319115	SCD1, ELOVL2, SC4MOL	0.688028
GOTERM_CC_FAT	GO:0005783~endoplasmic reticulum	7	0.0348063	SCD1, CYP51, ELOVL2, PCSK9, ACSL3, SREBF2, SC4MOL	0.854959
Annotation Cluster 5	Enrichment Score: 1.422067628655965\
Category	Term	Count	PValue	Genes	Benjamini
GOTERM_MF_FAT	GO:0000287~magnesium ion binding	9	4.23691e-05	RPS6KA5, PDP2, FARS2, MKNK2, ACLY, IDI1, ACSL3, STK38L, RHOU	0.00561937
SP_PIR_KEYWORDS	atp-binding	11	0.0100995	RPS6KA5, PANK3, CLK3, MAGI1, FARS2, MKNK2, CAMK2D, ACLY, ACSS2, ACSL3, STK38L	0.189633
GOTERM_MF_FAT	GO:0005524~ATP binding	11	0.0149166	RPS6KA5, PANK3, CLK3, MAGI1, FARS2, MKNK2, CAMK2D, ACLY, ACSS2, ACSL3, STK38L	0.283331
GOTERM_MF_FAT	GO:0032559~adenyl ribonucleotide binding	11	0.0161038	RPS6KA5, PANK3, CLK3, MAGI1, FARS2, MKNK2, CAMK2D, ACLY, ACSS2, ACSL3, STK38L	0.265425
GOTERM_MF_FAT	GO:0030554~adenyl nucleotide binding	11	0.0222158	RPS6KA5, PANK3, CLK3, MAGI1, FARS2, MKNK2, CAMK2D, ACLY, ACSS2, ACSL3, STK38L	0.311681
GOTERM_MF_FAT	GO:0001883~purine nucleoside binding	11	0.0234301	RPS6KA5, PANK3, CLK3, MAGI1, FARS2, MKNK2, CAMK2D, ACLY, ACSS2, ACSL3, STK38L	0.29557
GOTERM_MF_FAT	GO:0001882~nucleoside binding	11	0.0243972	RPS6KA5, PANK3, CLK3, MAGI1, FARS2, MKNK2, CAMK2D, ACLY, ACSS2, ACSL3, STK38L	0.280002
GOTERM_MF_FAT	GO:0032555~purine ribonucleotide binding	12	0.0247665	RPS6KA5, PANK3, CLK3, MAGI1, FARS2, MKNK2, CAMK2D, ACLY, ACSS2, ACSL3, STK38L, RHOU	0.261564
GOTERM_MF_FAT	GO:0032553~ribonucleotide binding	12	0.0247665	RPS6KA5, PANK3, CLK3, MAGI1, FARS2, MKNK2, CAMK2D, ACLY, ACSS2, ACSL3, STK38L, RHOU	0.261564
GOTERM_MF_FAT	GO:0017076~purine nucleotide binding	12	0.0324614	RPS6KA5, PANK3, CLK3, MAGI1, FARS2, MKNK2, CAMK2D, ACLY, ACSS2, ACSL3, STK38L, RHOU	0.306324
GOTERM_MF_FAT	GO:0004674~protein serine/threonine kinase activity	5	0.0464386	RPS6KA5, CLK3, MKNK2, CAMK2D, STK38L	0.385218
Annotation Cluster 6	Enrichment Score: 1.0747409300785924\
Category	Term	Count	PValue	Genes	Benjamini
GOTERM_CC_FAT	GO:0000267~cell fraction	6	0.0298812	DVL2, CYP51, FARS2, ELOVL2, ACSL3, BCL2L11	0.963363
GOTERM_CC_FAT	GO:0005783~endoplasmic reticulum	7	0.0348063	SCD1, CYP51, ELOVL2, PCSK9, ACSL3, SREBF2, SC4MOL	0.854959
Annotation Cluster 8	Enrichment Score: 0.9019925396526669\
Category	Term	Count	PValue	Genes	Benjamini
GOTERM_CC_FAT	GO:0030054~cell junction	5	0.0489744	MAGI1, PPL, RHOU, UNC13A, VCL	0.745471
Annotation Cluster 14	Enrichment Score: 0.38265369869844623\
Category	Term	Count	PValue	Genes	Benjamini
GOTERM_CC_FAT	GO:0005783~endoplasmic reticulum	7	0.0348063	SCD1, CYP51, ELOVL2, PCSK9, ACSL3, SREBF2, SC4MOL	0.854959
}

## Sheet: DAVID SREBP1 + NFY
Annotation Cluster 1	Enrichment Score: 4.3670592333839515\
Category	Term	Count	PValue	Genes	Benjamini
GOTERM_BP_FAT	GO:0008610~lipid biosynthetic process	6	2.75147e-06	SCD1, MOGAT1, PTGDS, HMGCR, INSIG1, LSS	0.000778365
GOTERM_CC_FAT	GO:0005783~endoplasmic reticulum	6	0.00109236	SCD1, MOGAT1, PTGDS, HMGCR, INSIG1, GM4738	0.0490333
\
Annotation Cluster 2	Enrichment Score: 3.465060490806672\
Category	Term	Count	PValue	Genes	Benjamini
GOTERM_BP_FAT	GO:0008610~lipid biosynthetic process	6	2.75147e-06	SCD1, MOGAT1, PTGDS, HMGCR, INSIG1, LSS	0.000778365
GOTERM_BP_FAT	GO:0006694~steroid biosynthetic process	3	0.00171758	HMGCR, INSIG1, LSS	0.215922
GOTERM_BP_FAT	GO:0008202~steroid metabolic process	3	0.00851798	HMGCR, INSIG1, LSS	0.45405
\
}

## Sheet: DAVID SREBP1 + Sp1 + NFY
Annotation Cluster 1	Enrichment Score: 2.0688947689025845\
Category	Term	Count	PValue	Genes	Benjamini
GOTERM_MF_FAT	GO:0005524~ATP binding	8	0.00271921	MYO10, ACSL1, ABCC2, AACS, PRKCE, CLCN6, KIF21B, CAMK1D	0.282653
GOTERM_MF_FAT	GO:0032559~adenyl ribonucleotide binding	8	0.00290945	MYO10, ACSL1, ABCC2, AACS, PRKCE, CLCN6, KIF21B, CAMK1D	0.162836
GOTERM_MF_FAT	GO:0030554~adenyl nucleotide binding	8	0.00387702	MYO10, ACSL1, ABCC2, AACS, PRKCE, CLCN6, KIF21B, CAMK1D	0.146126
GOTERM_MF_FAT	GO:0001883~purine nucleoside binding	8	0.0040676	MYO10, ACSL1, ABCC2, AACS, PRKCE, CLCN6, KIF21B, CAMK1D	0.116898
GOTERM_MF_FAT	GO:0001882~nucleoside binding	8	0.0042191	MYO10, ACSL1, ABCC2, AACS, PRKCE, CLCN6, KIF21B, CAMK1D	0.0980208
GOTERM_MF_FAT	GO:0032555~purine ribonucleotide binding	8	0.00930638	MYO10, ACSL1, ABCC2, AACS, PRKCE, CLCN6, KIF21B, CAMK1D	0.173137
GOTERM_MF_FAT	GO:0032553~ribonucleotide binding	8	0.00930638	MYO10, ACSL1, ABCC2, AACS, PRKCE, CLCN6, KIF21B, CAMK1D	0.173137
GOTERM_MF_FAT	GO:0017076~purine nucleotide binding	8	0.0116134	MYO10, ACSL1, ABCC2, AACS, PRKCE, CLCN6, KIF21B, CAMK1D	0.184203
GOTERM_MF_FAT	GO:0000166~nucleotide binding	8	0.0260154	MYO10, ACSL1, ABCC2, AACS, PRKCE, CLCN6, KIF21B, CAMK1D	0.33101
Annotation Cluster 2	Enrichment Score: 2.0490419056192164\
Category	Term	Count	PValue	Genes	Benjamini
GOTERM_BP_FAT	GO:0016126~sterol biosynthetic process	3	0.000964109	SC5D, INSIG1, FDPS	0.290637
GOTERM_BP_FAT	GO:0006694~steroid biosynthetic process	3	0.00530157	SC5D, INSIG1, FDPS	0.611783
GOTERM_BP_FAT	GO:0016125~sterol metabolic process	3	0.00620773	SC5D, INSIG1, FDPS	0.522383
GOTERM_BP_FAT	GO:0008202~steroid metabolic process	3	0.0252814	SC5D, INSIG1, FDPS	0.897611
Annotation Cluster 3	Enrichment Score: 1.0515054269231043\
Category	Term	Count	PValue	Genes	Benjamini
GOTERM_BP_FAT	GO:0006954~inflammatory response	3	0.0466321	ORM1, HIF1A, TRF	0.941189
}

## Sheet: DAVID SREBP1 + Sp1 + HNF4
Annotation Cluster 1	Enrichment Score: 1.551500228812039\
Category	Term	Count	PValue	Genes	Benjamini
GOTERM_BP_FAT	GO:0008203~cholesterol metabolic process	4	2.78634e-05	SREBF1, CYB5R3, APOA2, INSIG2	0.00843482
GOTERM_BP_FAT	GO:0016125~sterol metabolic process	4	3.71048e-05	SREBF1, CYB5R3, APOA2, INSIG2	0.00562416
GOTERM_BP_FAT	GO:0008202~steroid metabolic process	4	0.000332066	SREBF1, CYB5R3, APOA2, INSIG2	0.0330949
\
Annotation Cluster 2	Enrichment Score: 1.0715884495001415\
Category	Term	Count	PValue	Genes	Benjamini
GOTERM_BP_FAT	GO:0042981~regulation of apoptosis	3	0.0333247	MLH1, FOXO3, BMF	0.96334
GOTERM_BP_FAT	GO:0043067~regulation of programmed cell death	3	0.0351581	MLH1, FOXO3, BMF	0.933178
GOTERM_BP_FAT	GO:0010941~regulation of cell death	3	0.0359479	MLH1, FOXO3, BMF	0.916559
\

## Sheet: DAVID SREBP1 + NFY + HNF4
Annotation Cluster 1	Enrichment Score: 2.1152973113053277\
Category	Term	Count	PValue	Genes	Benjamini
GOTERM_BP_FAT	GO:0002474~antigen processing and presentation of peptide antigen via MHC class I	3	6.59089e-05	H2-K1, H2-Q10, H2-Q6	0.0132258
GOTERM_BP_FAT	GO:0048002~antigen processing and presentation of peptide antigen	3	0.000286321	H2-K1, H2-Q10, H2-Q6	0.0285083
GOTERM_CC_FAT	GO:0042612~MHC class I protein complex	3	0.000711622	H2-K1, H2-Q10, H2-Q6	0.0356545
GOTERM_CC_FAT	GO:0042611~MHC protein complex	3	0.00109012	H2-K1, H2-Q10, H2-Q6	0.02743
GOTERM_BP_FAT	GO:0019882~antigen processing and presentation	3	0.00176382	H2-K1, H2-Q10, H2-Q6	0.112075
GOTERM_CC_FAT	GO:0005886~plasma membrane	7	0.0391131	H2-K1, CBLN3, H2-Q10, ADCY1, PPM1A, ANKS4B, H2-Q6	0.492509
GOTERM_BP_FAT	GO:0006952~defense response	3	0.0409629	H2-K1, NDST1, H2-Q6	0.879027
GOTERM_BP_FAT	GO:0006955~immune response	3	0.044874	H2-K1, H2-Q10, H2-Q6	0.843523
}
