# Supplementary material for: Genome-Wide Analysis of SREBP1 Activity around the Clock Reveals Its Combined Dependency on Nutrient and Circadian Signals
Source: PLoS Genet. 2014 Mar 6;10(3):e1004155. doi: 10.1371/journal.pgen.1004155 (PMC3945117; doi:10.1371/journal.pgen.1004155)
Supplement: Table S5 — Gene expression profiles in liver tissue of wild type and Bmal1−/− mice for genes reported in Figure 3A and Figure 5A. Microarray gene expression analyses were performed in liver samples from wild type (CCNRC samples) and Bmal1−/− mice (NRC samples). Mice were fed only during the night (ZT12–ZT24) for one week before collecting liver. Reported data are from 2 pools/condition (n = 3–5). (TXT) [file pgen.1004155.s009.txt]

ProbeId	CCNRC_P1_ZT02	CCNRC_P1_ZT06	CCNRC_P1_ZT10	CCNRC_P1_ZT14	CCNRC_P1_ZT18	CCNRC_P1_ZT22	CCNRC_P2_ZT02	CCNRC_P2_ZT06	CCNRC_P2_ZT10	CCNRC_P2_ZT14	CCNRC_P2_ZT18	CCNRC_P2_ZT22	NRC_P1_ZT02	NRC_P1_ZT06	NRC_P1_ZT10	NRC_P1_ZT14	NRC_P1_ZT18	NRC_P1_ZT22	NRC_P2_ZT02	NRC_P2_ZT06	NRC_P2_ZT10	NRC_P2_ZT14	NRC_P2_ZT18	NRC_P2_ZT22
10493086	10.23498	10.26719	10.44235	10.67302	10.58135	10.47073	10.12888	9.97800	10.23882	10.37692	10.43124	10.24701	10.63682	10.29613	10.23253	10.25155	10.35417	10.55808	10.19651	10.10139	10.00102	10.10253	10.03330	10.26060
10595805	6.14707	6.14604	6.49956	6.43016	6.31735	6.54276	6.29127	6.27891	6.38101	6.41551	6.05465	6.41466	6.13960	6.27406	6.37662	6.12351	5.89114	5.95564	5.87642	6.14934	6.21159	6.12019	5.89637	6.10448
10428310	8.85408	9.25127	9.75607	9.27799	9.34281	8.95031	9.24458	9.47915	9.92270	9.40423	9.47132	9.16523	8.82242	8.36280	8.48947	9.19394	9.17405	9.08345	9.20921	8.85842	8.62615	9.27626	9.62384	9.39480
10527920	10.57500	10.31864	10.19570	9.87255	10.31761	10.39587	10.40764	10.57379	10.25403	9.85731	10.07444	10.48845	11.66618	10.14370	9.19486	10.41993	11.16765	10.82523	10.81599	9.65854	9.98431	9.80949	10.93274	10.60098
10393851	11.37409	11.33982	11.48252	11.34098	11.48788	11.43124	11.59428	11.44547	11.59615	11.38650	11.55265	11.56146	11.39359	11.06057	10.98852	11.04439	11.12408	11.15782	11.36145	11.28322	11.30999	11.12235	11.31468	11.34609
10467136	4.22467	4.14325	4.27537	4.18957	4.31059	4.17780	4.04346	4.15218	3.88303	4.26961	4.10998	4.47116	4.16888	4.06692	4.30338	4.15142	4.06530	4.13111	4.15790	4.15749	3.96739	4.16251	4.30546	4.13794
10529817	11.24427	11.24349	11.14942	11.23746	11.14646	11.24789	11.05313	11.11844	11.17194	11.21176	11.26562	11.10735	11.08484	11.17899	11.14190	11.09402	11.16075	11.28092	11.58049	11.50019	11.50017	11.43675	11.53792	11.45308
10454015	12.16296	12.30930	12.24077	12.06262	12.07778	12.09934	12.19165	12.26930	12.28326	11.97793	11.98938	12.12285	11.08395	11.88083	11.40963	11.27015	10.55966	11.05414	11.76910	11.85606	11.81350	11.28476	11.01295	11.90246
10475866	6.83882	6.65742	7.42281	7.01888	6.74061	6.69055	6.70067	6.70974	7.51319	6.67325	6.76205	6.75246	7.09321	6.30816	6.73682	6.34310	6.62480	6.77528	6.60840	6.70321	6.66414	6.52709	6.48013	6.62137
10505438	13.08348	13.13562	12.92704	12.97669	13.12496	13.06554	13.18270	13.30640	13.06387	13.22047	13.22451	13.19502	12.95795	12.99417	12.92485	12.86422	12.88698	13.07867	13.03872	12.86404	12.96016	12.87380	13.42196	12.99069
10413220	11.05974	10.84830	10.78872	11.14070	11.24254	11.18874	11.01248	10.86812	10.73199	10.97983	11.16978	11.15971	11.12945	10.96344	11.07763	10.46537	10.86812	11.02016	10.87798	10.77466	10.80844	10.14852	10.54195	10.88868
10451198	10.56694	10.48551	10.75553	10.75490	10.76705	10.53635	10.35677	10.43985	10.69239	10.73110	10.67956	10.59677	10.54252	10.32141	10.35528	10.44810	10.55695	10.59856	10.32467	10.19719	10.15979	10.33254	10.38612	10.33654
10591563	8.10525	8.08903	8.08329	8.32542	8.53680	8.14810	7.77962	8.04832	7.91006	7.86839	8.26799	8.07924	8.47415	8.01005	8.11051	8.27443	8.60160	8.51960	7.80438	7.62224	7.49692	7.71461	7.95320	7.81932
10580771	9.08279	9.56743	9.40986	9.42147	9.24495	9.29124	8.54332	8.85166	8.88862	8.73040	8.78625	8.63636	9.52826	9.12556	9.29691	9.37828	9.41056	9.31406	8.88888	8.84567	8.68049	9.07846	9.03242	8.91690
10375216	8.50583	8.76262	9.04708	8.93868	8.84657	8.53505	8.68946	8.60358	8.82962	8.70267	8.65157	8.76356	8.91699	8.37631	8.48136	8.73415	9.01816	8.75765	8.63075	8.31658	8.50217	8.69090	8.88918	8.82632
10471337	8.96977	9.03503	8.70262	8.65395	9.08754	9.15868	8.94770	8.79510	8.34203	8.23886	8.74422	9.08092	9.19710	9.32477	9.03940	9.01727	9.26228	9.34890	9.53918	9.35946	9.11121	9.15666	9.20601	9.28278
10363541	13.26643	13.19877	13.20477	13.21337	13.24469	13.27270	13.31366	13.30045	13.23599	13.27281	13.36319	13.31818	13.35944	13.36902	13.39097	13.32548	13.30943	13.36213	13.48914	13.53230	13.44897	13.50323	13.51558	13.49939
10408348	7.55908	7.77999	7.67637	8.07770	7.83667	7.85111	7.66420	7.93409	7.96547	7.96125	7.83491	7.82313	7.92564	7.88103	7.91816	8.15992	7.98957	8.04848	7.85784	7.87562	8.02671	8.21687	8.10253	8.08420
10344707	10.03308	10.23545	10.29050	10.13330	9.82129	9.96783	10.12349	10.12411	10.25944	10.02670	9.85664	9.86399	10.21066	10.22226	10.20782	10.09491	10.01868	9.93114	10.21465	10.02556	10.08661	9.92974	9.93799	10.03673
10425695	9.33919	9.04483	8.95159	9.01469	9.58169	9.58421	9.20748	9.19839	8.82948	8.73137	9.18786	9.39696	9.78775	9.00600	8.98574	9.42025	9.86095	9.44291	9.36013	9.11952	9.28781	9.19569	9.56197	9.41765
10575349	13.28767	13.16646	13.28004	13.27505	13.40758	13.27848	13.36179	13.26276	13.23992	13.44767	13.56550	13.32812	13.25265	13.22870	13.60866	13.46714	13.42146	13.43051	13.39116	13.39176	13.40398	13.53590	13.54549	13.60032
10386460	12.55401	12.45010	12.60709	12.58365	12.60463	12.62311	12.87128	12.82825	12.84396	12.76912	12.88137	12.89523	12.71021	12.58126	12.56120	12.51630	12.55378	12.67918	12.87130	12.92105	12.92544	12.83715	12.79455	12.77174
10477649	11.90768	11.59940	11.37144	11.08579	11.51574	11.65489	11.83650	11.55108	11.32978	11.00980	11.24969	11.70532	12.26772	11.76398	11.11506	11.58301	11.77940	11.84058	11.77829	11.31901	11.35555	11.05259	11.40013	11.24993
10377704	7.03674	7.04986	7.26034	6.99108	7.14332	7.22144	7.10550	6.79568	7.05366	6.91643	7.15497	7.33609	7.28375	7.17536	7.28333	7.16107	7.18375	7.12031	7.24163	7.57224	7.28559	7.18279	7.22763	7.32261
10389719	9.78409	9.71419	9.74431	9.55892	9.51243	9.58575	9.85470	9.91004	9.82901	9.41402	9.61065	9.72777	10.65045	9.99310	9.59551	9.84520	10.14059	9.93673	10.36525	10.02090	10.00159	9.92228	10.38815	10.31137
10547173	7.72682	7.74570	7.46340	7.66050	7.71239	7.75300	7.88360	7.66396	7.61885	7.74764	7.74164	7.84712	7.72621	8.07448	7.66066	7.65555	7.85061	7.77480	7.71888	7.59659	7.52895	7.55671	7.92416	7.56419
10364194	10.04023	9.47016	9.55956	9.41577	10.26267	10.00668	10.03597	9.86458	9.55315	9.43521	9.96081	10.28370	11.40880	9.89250	8.98848	10.12289	10.93804	10.75893	10.88769	9.81350	9.61500	9.98220	10.81833	10.67493
10451451	12.94396	12.87257	12.87404	12.85980	12.98024	12.97679	12.88027	12.80157	12.84571	12.91658	12.92722	12.89336	13.01366	13.01886	13.02358	13.00750	12.97960	12.95101	13.13384	13.10883	13.15092	13.15487	13.08258	13.08391
10574607	12.74277	12.83788	12.77485	12.80304	12.77481	12.84577	12.87480	12.84704	12.92381	12.83323	12.76653	12.94709	11.97808	12.43057	12.39931	12.39864	11.92505	11.91972	12.52444	12.56497	12.68643	12.47603	12.37747	12.65882
10349333	5.11859	5.36571	5.15386	5.22282	5.06896	5.21334	5.14336	5.28248	5.11025	5.21849	5.31395	5.30097	5.21052	5.28182	5.24552	5.03085	5.20195	5.28052	5.49412	5.41795	5.30753	5.43049	5.42988	5.32919
10554081	7.96257	8.08526	8.77291	8.74279	8.78345	8.48856	8.54254	8.47555	9.22145	8.87610	9.10524	8.79142	7.99958	8.16116	8.11291	8.19351	8.16019	8.21857	8.37122	8.47655	8.45571	8.42909	8.24832	8.41000
10593367	9.35318	9.45889	9.57069	9.49804	9.31477	9.43753	9.57618	9.48615	9.66740	9.44751	9.40238	9.49802	9.91946	9.76711	9.56458	9.41383	9.40470	9.51673	9.73056	9.75262	9.66327	9.57544	9.48581	9.57394
10430892	11.23829	11.46077	11.39808	11.21616	11.27717	11.12481	11.14409	11.29192	11.21933	11.01455	11.29604	11.07933	10.66379	10.70576	10.49334	10.18267	10.80605	10.95476	10.60412	10.64126	10.43626	9.76429	10.58620	10.43137
10421309	10.51870	10.74031	10.97939	10.95771	10.60794	10.57048	10.33740	10.72981	10.87497	10.89136	10.40848	10.60098	10.61087	10.48865	11.10034	10.91263	10.60513	10.60573	10.19899	10.43784	10.82632	10.81659	10.59116	10.58833
10509601	8.31321	8.49487	8.78589	8.29074	8.22335	8.10939	7.88553	8.28076	8.50858	7.93994	7.86105	7.97481	8.29019	8.46285	8.36393	8.13940	8.22043	8.06325	8.09443	8.32200	8.18867	8.03385	7.96106	7.99775
10441902	6.87713	7.07025	6.91092	6.78969	6.89797	7.07327	6.99108	7.17929	7.21054	7.07773	7.32060	6.99878	6.76268	6.77728	6.85345	6.66126	6.95225	6.74098	7.05815	6.97150	7.20985	7.06137	6.89056	7.38024
10352294	7.80769	8.07761	8.02294	8.01968	7.88503	8.08008	8.01964	8.12632	7.99806	7.99728	8.08126	8.08884	7.72903	8.01823	8.21465	8.12036	7.92573	7.72336	7.78568	7.93683	7.83658	8.13895	7.69413	7.85810
10463308	12.37101	12.46215	12.69879	12.39578	12.26760	12.27785	12.16695	12.26418	12.67272	12.32841	12.06221	12.14907	12.32893	12.34746	12.47007	12.22091	12.11277	12.18167	12.08870	12.13130	12.23862	12.01245	11.91561	11.95563
10489912	9.90300	9.90258	10.15612	10.45806	10.52879	10.17963	9.58096	9.77901	9.57729	9.90694	10.08513	9.81167	10.66284	10.31963	10.75591	10.92975	10.89185	10.71430	10.24601	9.99086	10.21351	10.58986	10.73279	10.37034
10510814	6.93983	7.02904	7.31557	7.30914	7.14947	7.15465	6.96511	7.03662	7.22241	7.33412	7.12573	7.13845	7.13448	7.30484	7.45462	7.37496	7.19233	7.04661	6.96202	7.09049	7.04269	7.24497	7.05844	7.15018
10496425	7.41132	7.43012	7.71599	7.72547	7.87117	7.68964	7.48356	7.46604	7.67474	7.39233	7.82164	7.58073	7.37548	7.46115	7.29920	7.50825	7.59603	7.57801	7.50579	7.37093	7.35221	7.45493	7.42285	7.39574
10532669	8.63359	8.97369	9.07998	8.81407	8.68953	8.69397	9.02758	9.50131	9.17962	9.13801	9.19355	9.19349	8.60955	8.14225	8.05679	8.25770	8.45802	8.69619	9.16001	8.44869	8.64010	8.82322	9.02354	8.92238
10411332	10.42331	10.16694	10.95763	10.26885	11.27150	10.67501	10.46332	10.50929	11.12941	10.32578	11.03373	10.95819	11.48568	10.04426	9.60088	11.04438	11.69778	10.88046	11.07806	10.01100	10.11326	10.84686	11.63181	11.09704
10438262	11.70490	11.75746	11.79476	11.81928	11.74836	11.73372	11.85655	11.79692	11.86275	11.78542	11.70609	11.72244	11.92000	11.74016	11.55755	11.74095	11.70358	11.75175	11.77646	11.69612	11.71159	11.60984	11.77049	11.69477
10592585	12.55036	12.40482	12.32150	12.12946	12.48463	12.41871	12.51749	12.49521	12.41113	12.10219	12.37020	12.49877	12.52171	12.05873	11.68507	11.95485	12.28166	12.40393	12.50986	12.09862	11.99059	11.92394	12.35333	12.31928
10345190	5.41376	5.19960	5.25953	5.19422	5.23038	5.09349	5.21706	5.28256	5.19205	5.27317	4.99503	5.12346	5.13745	5.21094	4.98669	5.34202	5.36082	5.15182	5.21007	5.19446	5.12733	5.02592	5.16137	4.91823
10401900	11.11622	10.89199	10.72456	11.07789	11.11155	10.85508	11.06535	10.76885	10.74778	11.21964	11.17151	10.94663	10.93459	10.64050	10.62479	11.13486	11.19578	10.91584	10.77361	10.66735	10.60644	10.93820	10.93019	10.77506
10355536	10.59991	10.52615	10.88000	11.49529	11.23633	11.04473	10.33881	10.32841	10.55111	11.00715	10.93596	10.85370	10.89398	10.50054	11.32631	11.33540	10.97829	10.84521	10.52133	10.49559	11.19146	11.06530	10.64302	10.79053
10411782	10.06568	10.21155	10.58452	10.87440	10.79794	10.47145	9.88946	10.14718	10.74500	11.02511	10.77912	10.59381	10.15340	9.42670	10.07547	10.73177	10.69471	10.51987	10.06867	9.54292	10.14004	10.60156	10.45525	10.38518
10398019	5.18486	5.28637	5.01262	5.30475	5.47731	5.36192	5.08236	4.91439	4.64909	5.44098	5.30927	5.08625	4.62159	4.63909	4.82660	4.81978	4.86666	4.76346	4.86291	4.87280	4.84204	4.63036	4.93256	4.78709
10479852	9.95081	9.78213	9.20699	8.18065	9.34787	10.06484	10.09829	9.99314	9.23071	8.73046	9.14976	10.09478	10.50344	10.23458	9.99915	9.72804	10.01123	10.48869	10.34111	10.19220	9.73027	9.35093	9.62663	10.14472
10482762	11.55680	11.30004	11.02980	10.91656	11.31060	11.39307	11.27460	11.53408	11.15962	10.94088	10.82010	11.36923	12.17613	10.84223	9.95016	11.24689	12.02999	11.82890	11.84804	10.78183	10.90228	10.99942	11.96362	11.81326
10499483	11.66169	11.37781	11.29196	11.10350	11.40800	11.59136	11.77840	11.65244	11.43674	11.30969	11.51056	11.69541	12.00154	11.07031	10.23958	11.35951	11.83305	11.65247	11.81377	11.05042	11.47211	11.14787	11.83101	11.70460
10443786	9.54129	9.49804	8.31501	8.89815	9.55478	9.48533	9.80299	9.49040	8.25282	8.59893	9.81213	9.51647	9.33549	9.63349	9.44852	9.01662	9.13164	9.36381	9.74512	9.60643	9.56102	9.24522	9.29439	9.47880
10444814	8.98478	8.76640	8.78304	8.61985	8.97281	8.95130	9.17068	9.26867	9.15689	9.16933	9.19373	8.98960	8.32495	8.50796	8.31261	8.18073	8.37947	8.11095	8.53629	8.51375	8.45615	8.26934	8.27387	8.49744
10550237	10.15193	9.89299	10.16445	10.23624	10.22598	10.17089	9.98752	9.91889	9.96483	9.97401	9.98322	9.99318	10.01747	9.85799	9.97662	10.09049	10.09776	9.95783	9.95854	9.94465	10.03595	10.13483	10.05200	10.03353
10393544	9.00841	9.16254	9.57700	9.19152	8.97882	9.10170	8.90574	9.01274	9.20095	8.88126	8.77376	8.47824	8.90138	8.86010	9.30275	9.17601	9.27259	9.18152	9.00254	8.98135	9.03503	9.15598	9.06811	9.16101
10571657	13.02593	12.94657	13.02199	13.13654	13.15303	13.05433	12.95959	12.77019	12.94407	12.98407	13.04478	13.04394	12.54249	12.70928	12.65093	12.87205	12.81496	12.70602	12.78184	12.70242	12.84402	12.81907	12.80859	12.81801
10562856	7.39022	7.40152	7.47806	7.07207	7.11301	7.33732	7.43720	7.34696	7.35752	6.90715	7.17828	7.34795	7.30369	7.56356	7.36301	7.32717	7.32329	7.43027	7.47140	7.46016	7.46253	7.17864	7.23989	7.27520
10467979	13.50722	13.49025	13.50189	13.50140	13.50828	13.51348	13.63588	13.67025	13.67019	13.61806	13.63799	13.66676	13.22695	13.41710	13.16052	13.18826	13.00268	13.39684	13.47091	13.34726	13.27639	13.22933	13.45698	12.99657
10449741	9.62048	9.04098	9.55762	9.15963	9.37790	9.32834	8.97293	8.91383	9.31607	9.20849	9.25732	9.34209	10.26053	9.35822	9.41368	9.50414	9.98564	10.14066	9.40163	9.02759	8.50340	9.84124	9.91995	9.79292
10386495	7.95019	8.25927	8.38507	8.09257	7.98280	8.00042	8.21706	8.33342	8.19988	7.85639	7.88724	7.83488	7.90177	7.95482	8.12196	7.93964	7.84824	7.74886	7.80826	7.94828	7.79339	7.89415	7.79320	7.83497
10583610	7.74661	7.85764	8.13154	8.05655	8.13180	7.92637	7.64200	7.83110	8.01831	7.76127	7.91919	7.80794	7.83939	7.83276	7.99411	8.11398	8.09074	8.03356	7.88372	7.89931	7.77202	7.94382	8.10743	8.03153
10571321	9.31166	8.99522	8.48961	10.20668	10.34439	10.26368	9.14007	8.62013	8.38237	9.86923	10.06358	9.94870	9.85118	9.49780	9.76955	9.94660	9.97457	9.96315	9.40513	9.45342	9.50507	9.66095	9.68870	9.60656
10533945	13.62857	13.47453	13.41759	13.42323	13.44058	13.40204	13.50744	13.41778	13.38640	13.52453	13.48011	13.47010	13.57962	13.48523	13.40597	13.46415	13.49121	13.56069	13.43447	13.29230	13.35838	13.21158	13.45821	13.32777
10419082	11.87855	11.85183	11.81324	11.76437	11.75656	11.85963	12.19812	12.23449	12.17330	12.07890	12.17727	12.17210	11.98543	11.97893	11.77202	11.93498	11.80851	12.03423	12.22356	12.10497	12.16855	12.08290	12.14945	12.06876
10370259	10.23435	10.04625	9.94557	9.71266	9.93586	10.07310	9.97172	9.80157	9.69729	9.54861	9.67722	9.71479	10.36136	10.56410	10.47478	10.28172	10.29319	10.26233	9.72283	9.83097	9.89775	9.69700	9.63532	9.63889
10590212	6.01773	6.06940	5.96205	5.97279	5.77849	6.12057	5.93616	5.92443	5.66529	6.18870	5.83786	6.17015	6.07459	6.07230	6.07358	6.01796	6.09647	5.95235	5.81049	6.12302	5.93728	6.14649	6.11149	5.75602
10395259	9.35435	9.37315	10.53874	10.86411	10.34953	9.69660	9.25235	9.34289	10.65088	10.81168	10.23164	9.68957	9.42463	8.94156	9.30984	9.26607	9.82606	9.52487	9.29526	9.00570	9.11463	9.21479	9.49753	9.55174
10486112	7.68201	7.76764	8.37351	7.47990	7.23698	7.58477	7.81866	7.70111	7.92119	7.40464	7.41859	7.65861	7.18213	7.24441	7.36322	6.91939	6.72612	6.97434	7.31184	7.31799	7.04851	6.68052	6.99200	7.35998
10378902	9.16137	9.47740	9.53761	9.53838	9.48914	9.43751	9.20367	9.30297	9.52471	9.46173	9.34927	9.26358	9.25511	9.20588	9.53633	9.69149	9.56785	9.47459	9.13338	9.17618	9.09344	9.55175	9.48399	9.48957
10451123	11.51414	11.21976	11.35531	11.54669	11.81859	11.72447	11.58769	11.18230	11.05759	11.18787	11.57011	11.67105	11.68144	11.50831	11.87968	11.43483	11.59752	11.61228	11.64408	11.76570	11.65148	11.40728	11.52131	11.67661
10583753	10.28932	10.33207	9.67612	11.63729	11.39120	10.93953	10.27394	10.91392	10.66342	11.67035	11.72177	11.00117	10.26560	9.26251	9.30048	11.28969	11.64715	11.16949	10.09201	9.61065	9.44905	11.56326	11.71396	11.00628
10578916	11.87899	11.62267	11.69559	11.00910	11.68679	11.82762	11.64081	11.85069	11.63412	10.71142	11.19439	11.62840	12.52702	11.23572	10.29490	11.58865	12.37072	12.03629	12.20537	11.45153	11.85623	11.61113	12.55824	12.37160
10492720	4.21192	4.46791	4.35477	4.23717	4.23933	3.95753	4.21768	4.15574	4.01736	4.11172	4.34499	4.33881	4.04345	4.10206	4.10996	4.37236	4.22517	3.96510	3.74890	4.27897	4.27526	4.12744	4.31885	4.14171
10546624	5.23014	5.15407	5.22955	5.08428	5.25663	5.22461	5.02787	5.22942	4.93997	5.52018	5.19577	5.15989	5.33453	5.45041	5.37421	5.27554	5.37659	5.52031	5.23992	5.27707	5.28499	5.47603	5.20119	5.31141
10403352	7.64512	7.29144	7.34750	7.29174	7.39850	7.33415	7.49121	7.50747	7.30477	7.26908	7.43170	7.39244	7.37613	7.10805	7.26781	7.15843	7.40221	7.29242	7.25030	7.23656	7.22029	7.16213	7.20741	7.11954
10526931	6.30311	6.37021	6.33200	6.31786	6.13114	6.40047	6.33149	6.40453	6.52568	6.52300	6.20743	6.25954	6.20690	6.07897	6.17939	6.25264	6.06968	6.19061	6.03975	6.12617	6.34186	6.27924	6.54972	6.31716
10425364	8.06199	8.06885	7.97622	7.82861	8.16419	8.09934	8.10143	8.21567	8.10801	8.02459	8.26287	8.16824	7.94878	7.90956	7.77978	8.23570	8.13524	7.96758	7.94588	7.98340	8.07284	8.44374	8.32619	8.19325
10386473	10.48775	10.04799	10.66431	11.11584	10.85084	10.56097	9.92570	9.97742	10.42199	10.65887	10.58232	10.28013	10.20432	9.67475	8.87354	9.43448	10.53267	10.79339	10.43601	9.63768	8.90993	9.48414	10.33932	10.02020
10420209	6.16617	6.21127	5.84298	5.87959	5.75284	6.12288	6.46322	6.18897	6.16432	5.90227	6.15505	6.19359	7.02032	6.80594	6.75145	6.71399	6.20618	6.66568	6.62474	6.94486	6.59981	6.53810	6.29162	6.36004
10501860	8.24175	8.15466	7.73255	8.28869	8.13853	7.95415	8.24647	8.25211	7.90158	8.23929	8.41810	8.16061	8.14350	8.13507	8.13587	8.32049	8.32219	8.15295	8.25716	8.15027	8.08324	8.32862	8.33494	8.14115
10496727	11.84899	12.07247	11.98100	11.83058	11.85228	11.85927	11.92560	11.90024	11.91396	11.56579	11.68269	11.77737	12.16459	12.27922	12.19728	12.05013	12.05631	12.21999	12.11267	12.12910	12.08002	12.13654	12.01969	12.10525
10374202	6.16909	6.16432	6.00441	6.04573	6.17785	6.14927	6.07018	6.14665	5.96943	5.86839	6.00955	6.03717	6.18572	6.27695	6.32265	6.13427	6.07400	6.23587	6.09257	6.14573	6.33923	6.18916	6.26033	6.21025
10523785	6.98946	6.94104	7.06989	7.14824	7.32227	7.29999	7.09649	6.96254	6.92162	6.92335	7.23735	7.21011	7.42410	6.91967	7.05989	7.17118	7.25313	7.27966	7.06374	7.07637	6.79711	6.95024	6.98592	7.01319
10518428	7.27215	7.05001	6.98503	6.76599	7.48763	7.33688	7.37840	7.09801	6.94629	6.88959	7.38650	7.42203	7.55375	6.86679	6.57734	6.91312	7.20210	7.24540	7.12711	6.85005	6.59595	6.73863	6.88079	7.09024
10434668	11.82167	11.82106	11.95158	11.99688	11.79580	11.82255	11.80350	11.89274	12.16034	11.86629	11.72322	11.84977	11.98332	11.82757	11.59370	11.84586	11.81052	11.79823	12.17800	12.12224	12.25453	12.13220	12.31669	12.16476
10588855	11.26436	11.10891	10.92364	10.93042	11.10546	11.06632	10.91766	10.84530	10.64739	10.66444	10.94144	10.84093	11.07093	10.93307	10.93862	10.95043	11.06503	11.02646	10.81960	10.92800	10.84827	10.76186	10.80766	10.75175
10578361	10.09990	10.01678	9.89743	9.93283	9.84362	10.04651	10.12991	10.16073	10.14416	10.15029	9.92232	10.06152	10.14970	9.73044	9.56441	9.84688	9.92837	9.88027	10.11877	10.03198	10.18531	9.89978	10.24957	10.10047
10351015	13.13981	13.10504	13.09246	13.05114	13.10855	13.10824	13.26352	13.25739	13.18072	13.11434	13.26708	13.27250	13.11517	13.10124	13.16623	13.10401	13.11045	13.12356	13.20239	13.21380	13.18734	13.15044	13.20838	13.20416
10546803	6.49961	6.61123	6.47376	6.84939	6.52676	6.66930	6.43873	6.32321	6.62031	6.23711	6.29686	6.42044	6.30154	6.38002	6.47276	6.38774	6.41199	6.51643	6.57951	6.42907	6.46524	6.56672	6.57676	6.61097
10419542	8.78831	8.77562	8.75112	8.41503	8.48440	8.85738	8.72891	8.53260	8.65881	8.19893	8.47107	8.62650	8.84995	8.55944	8.72868	8.36290	8.69867	8.67616	8.62598	8.60753	8.57165	8.35973	8.49864	8.57457
10402117	5.77305	5.93887	6.23243	5.62131	5.96770	6.28500	6.10294	6.16475	6.46505	5.67052	5.99218	6.30928	5.95097	5.65724	5.85362	5.23328	5.28532	5.69681	6.43007	6.03864	5.83377	5.49033	5.58443	6.13278
10393970	11.72782	11.29977	11.62754	12.22731	12.57530	11.72427	12.02207	11.90258	12.10667	12.24139	12.56225	12.17990	12.23208	10.82681	10.12008	11.27411	12.18360	12.48487	11.87196	10.44688	10.31097	11.24382	12.04352	11.47511
10502081	10.45504	10.22547	10.49994	10.61789	10.71549	10.57262	10.48526	10.39843	10.69975	10.74145	10.69750	10.66605	10.63570	10.31823	10.33354	10.19472	10.52566	10.71050	10.46261	10.24179	10.01055	10.21053	10.38469	10.24938
10465246	7.78786	7.94510	7.93154	8.02007	7.82663	7.75069	7.62904	7.84902	7.79075	7.69196	7.78070	7.68221	7.85724	7.92529	7.93050	8.04558	8.18401	8.18289	7.57040	7.38354	7.62094	7.81735	7.76114	7.50717
10504106	8.62792	8.24039	8.01213	8.05840	8.34627	8.43268	7.84128	7.55515	7.46069	7.44651	7.86054	7.87793	8.54654	8.21851	8.21226	8.37586	8.63901	8.53525	7.85484	7.77035	7.51624	7.66349	7.85787	7.89567
10572456	8.41937	8.71997	8.46147	8.54574	8.55935	8.32397	8.87148	9.08479	8.68943	8.82990	9.03694	8.91246	8.55342	8.18281	8.53233	8.59077	8.59647	8.55317	8.64492	8.45141	8.44889	8.98237	8.87751	8.74294
10400095	7.80376	8.07087	8.42600	8.05182	7.78311	7.54802	7.64325	7.92432	8.41652	7.92898	7.71559	7.76076	7.58944	7.81089	8.29187	8.25052	8.04401	7.88538	7.11912	7.60778	7.81533	8.18284	7.80938	7.88514
10355514	9.11905	9.18696	9.45756	9.98799	9.70010	9.60875	8.83397	9.07242	9.11028	9.50323	9.36583	9.26511	9.68244	9.06832	9.99209	9.99734	9.72270	9.58257	8.97851	9.02632	9.64819	9.75367	9.26705	9.31606
10435057	8.85988	8.87093	9.05118	9.16293	9.13410	8.99510	8.66383	8.62282	8.86316	8.87644	8.95912	8.74000	8.91023	9.02594	8.83366	8.99592	8.92763	8.88391	8.92353	8.79218	8.71279	8.76380	8.67987	8.69416
10343252	11.00412	11.13847	11.38951	11.40507	10.98811	10.98703	10.66173	10.72079	10.96109	10.66764	10.46949	10.50118	11.17630	11.32264	11.46527	11.28013	11.28078	11.26755	10.62719	10.68361	10.87201	10.65005	10.46993	10.68249
10593988	9.36538	9.22169	9.31491	9.26551	9.45107	9.37779	9.38778	9.22421	9.32734	9.20247	9.32757	9.38752	9.43497	9.24304	9.35336	9.24543	9.14918	9.28872	9.28184	9.24617	9.32299	8.96935	9.14190	9.26255
10345230	7.13278	7.06242	6.90623	7.10650	7.17252	7.17671	6.92816	7.03567	6.46436	6.37777	6.92273	6.65079	6.88232	6.61829	6.78155	6.61010	6.82048	6.93248	6.88866	6.80643	6.68075	6.47242	6.64120	6.58012
10419261	7.88040	7.73964	7.91912	7.95319	8.11594	7.92157	8.65413	8.54369	8.54500	8.06383	8.53663	8.47984	7.35788	7.03659	6.99567	7.14706	7.26884	7.42638	7.98096	7.38770	7.58870	7.31507	7.54109	7.79756
10568939	11.45589	11.48649	11.62762	11.47793	11.50910	11.49017	11.46328	11.43847	11.52681	11.21809	11.36102	11.35135	11.37381	11.41312	11.44314	11.36259	11.25215	11.29719	11.73147	11.81586	11.83290	11.68006	11.66691	11.70106
10520362	12.50245	12.14810	12.20787	12.06657	12.70788	12.25841	12.41599	12.22652	12.26418	12.39996	12.76264	12.57025	12.36505	11.46910	10.93272	11.69931	12.40192	11.96797	12.32135	11.87657	11.69626	11.97297	12.58136	12.26628
10444830	12.43286	12.37112	12.34581	12.35710	12.46623	12.48719	12.41869	12.43680	12.32249	12.44276	12.42487	12.40872	12.15202	12.26455	12.11830	12.20533	12.24119	12.13115	12.01106	12.01225	12.01327	12.06636	12.03434	11.99597
10510991	6.52686	6.44377	6.51271	6.34792	6.32868	6.50400	6.23767	6.64803	6.44214	6.41931	6.57030	6.25508	6.28807	6.54343	6.43342	6.47281	6.30653	6.38735	6.51503	6.46707	6.77648	6.58888	6.38906	6.45779
10418702	10.02721	10.09094	9.93075	9.97345	10.24513	10.26805	10.21174	10.11454	9.91065	10.09106	10.26676	10.21830	10.19967	10.37632	10.17208	9.90246	10.33047	10.25546	10.13465	10.15449	10.09930	9.65094	9.89125	10.04054
10444957	8.99278	9.28982	9.83029	9.32356	9.87186	9.41594	8.64021	9.04204	9.43250	9.26568	9.71521	9.47178	7.93442	8.24906	10.07293	10.01309	9.58012	9.32156	8.61559	8.26657	9.07929	9.71681	9.12618	9.63327
10558297	7.84799	8.02494	8.31181	8.46374	8.07463	8.13074	8.07857	8.01847	8.17183	8.54225	8.15949	7.99479	7.80489	8.05432	8.16997	8.37694	8.19529	7.85472	8.06560	8.06646	8.06998	8.58417	8.02966	8.08226
10535174	8.96749	9.29364	9.24647	8.39470	8.61502	9.05930	9.10810	9.21996	9.06179	8.11429	8.80145	9.05822	9.11804	9.38208	9.15768	8.88495	8.87595	9.00612	9.24898	9.53470	9.16457	9.01259	9.00290	9.11113
10450069	7.34213	6.94196	7.23044	7.14861	7.81943	7.01872	7.41259	6.94888	6.98063	7.23480	7.80632	7.01105	6.77552	6.33396	6.19610	6.66635	7.50098	6.98336	6.83853	6.12490	6.33177	6.82187	7.08167	6.62774
10346843	7.61280	7.47595	7.58822	7.74257	7.81435	7.46922	7.56730	7.53187	7.79398	7.60893	7.88220	7.68354	7.20028	7.05084	6.93256	7.11395	7.24456	7.21092	7.28531	7.10407	7.09148	6.95001	6.99139	7.13275
10514791	8.81295	8.55871	9.14066	8.71049	9.42204	9.11281	8.63607	8.73236	9.14136	8.93464	9.19015	9.23349	9.32788	7.92792	7.53693	8.79178	9.44600	9.20116	9.08428	8.11741	8.15468	8.83321	9.32778	9.13301
10382774	6.08445	6.42191	6.41271	6.31438	6.08072	6.17821	6.41709	6.30586	6.48940	6.01539	6.25440	6.48860	6.23424	6.34073	6.18935	5.93147	6.01006	6.21917	6.13116	6.01132	5.95726	6.18038	5.73987	6.03617
10584977	9.36383	9.56256	9.63377	9.43976	9.45040	9.45619	9.40514	9.48663	9.38589	9.29655	9.23788	9.24929	9.51059	9.63900	9.76744	9.55720	9.40839	9.45431	9.35826	9.53405	9.51329	9.47383	9.28997	9.44532
10416189	6.58644	6.69933	6.46922	6.24768	6.33658	6.48244	6.34372	6.61178	6.42096	6.15204	6.51549	6.38385	6.36398	6.54302	6.36113	6.41627	6.35986	6.49403	6.47876	6.69731	6.45487	6.53789	6.66385	6.36211
10470427	8.40985	8.51706	8.55320	8.66602	8.52497	8.57068	8.57211	8.59441	8.50253	8.54518	8.76823	8.60752	8.42959	8.49198	8.78642	8.53221	8.44353	8.34966	8.61347	8.54226	8.73101	8.59477	8.53486	8.64075
10535189	7.80007	7.89611	7.69603	7.95665	7.86797	7.86604	7.61428	7.77410	7.77050	7.92678	7.94625	7.72791	7.88893	7.60788	7.84597	7.84886	7.91301	7.93719	7.83255	7.63019	7.94418	7.70359	7.68951	7.91175
10543802	7.42969	7.33998	7.45252	7.44530	7.45364	7.37192	7.31614	7.51704	7.41007	7.40599	7.32457	7.53610	7.16359	7.13816	7.29236	7.29453	7.03379	7.17072	7.17131	7.25386	7.38128	7.49530	7.09213	7.24287
10430956	12.64899	12.70608	12.69703	12.64837	12.69392	12.70211	12.92170	12.90207	12.83438	12.66849	12.75384	12.83281	12.66452	12.64168	12.55314	12.58460	12.55844	12.65652	12.70812	12.69148	12.70033	12.66873	12.73503	12.69932
10356601	7.03107	7.29010	9.03495	9.86597	9.69108	8.34650	7.28239	7.41272	9.00815	9.75183	9.75249	8.48865	8.40278	8.05737	8.53481	9.80730	9.62360	8.99201	8.07607	7.85437	8.04176	9.52262	9.26114	8.56760
10404597	8.37286	8.54177	8.50768	8.50283	8.35826	8.38518	8.38160	8.58257	8.66145	8.42833	8.46774	8.46232	8.51458	8.71067	8.71625	8.55516	8.39489	8.62495	8.76066	8.67176	8.75276	8.68096	8.52184	8.64842
10347748	8.87917	8.33996	8.52231	8.45695	9.01803	8.54479	8.58668	8.42744	8.49598	8.42067	8.96818	8.56774	8.89797	7.86611	7.39639	8.55253	9.39202	8.91262	8.71158	7.71307	7.59377	8.36811	9.18073	8.48426
10406423	8.35848	8.22054	8.19714	8.22435	8.50984	8.41141	8.24385	8.16534	8.17410	7.81866	8.57398	8.48621	9.12530	8.42609	8.14516	8.54734	9.02206	8.85218	8.42522	8.08160	7.93105	8.06149	8.60933	8.31726
10583732	10.80205	10.71765	11.07251	11.19237	11.31279	11.02783	10.76620	10.87100	10.85104	11.05693	11.35885	11.01817	11.04312	10.19534	9.75379	11.01956	11.36805	10.86373	10.83489	10.34080	10.29547	10.94832	11.27493	10.88437
10523062	13.91307	13.83811	13.80166	13.88047	13.86848	13.86835	13.93227	13.94670	13.97948	14.02398	13.97252	13.96851	13.89103	13.89081	13.85586	13.86103	13.90788	13.84201	13.92732	13.87414	13.90887	13.89723	13.92712	13.93516
10347741	4.32585	4.54201	4.66476	4.68117	4.75891	4.44694	4.51006	4.74202	4.75287	4.83245	4.71976	4.73379	4.44416	4.11957	4.46411	4.37139	4.21387	4.28445	4.54518	4.00804	4.75048	4.42781	4.56862	4.53133
10408838	12.19878	12.20510	12.20407	12.12218	12.06147	12.13679	12.40681	12.48780	12.49479	12.27254	12.19065	12.34145	11.85481	12.13953	11.79998	11.75053	11.77774	11.89213	12.32003	12.10532	11.95933	11.79931	12.03658	12.15039
10430510	9.06127	9.31524	9.76121	9.38013	9.41640	9.29592	9.55074	9.62617	9.87937	9.29630	9.49400	9.57163	9.30807	9.17221	9.06140	9.10402	9.14705	9.19544	9.30327	9.30061	9.07442	9.07275	9.06118	9.18118
10444824	10.17122	9.53938	9.69808	9.73534	10.42478	10.18031	10.02772	9.93848	9.93593	10.11476	10.50882	10.10520	8.79208	8.89773	8.60082	8.74860	9.18356	9.28973	9.30972	8.97742	8.98436	9.10925	9.15616	9.07962
10574488	8.20701	8.54490	8.54184	8.51090	8.15567	8.28916	7.96638	8.01548	8.14714	7.82220	8.04391	7.97441	8.09705	8.08774	8.19931	8.08611	8.08569	8.05825	7.81783	7.68056	8.03758	7.95418	7.98533	7.94359
10394429	9.68452	9.73357	9.79638	9.96705	9.90046	9.63241	9.88187	9.94403	9.96610	9.97544	10.18497	9.88344	9.28040	9.26029	9.22969	9.39451	9.40630	9.56320	9.78700	9.62458	9.53252	9.76219	9.85874	9.86468
10427402	12.56837	12.50324	12.51275	12.49344	12.50400	12.51170	12.56913	12.58579	12.66323	12.70071	12.62426	12.62816	12.03028	12.21937	12.12839	12.24654	12.02865	12.13448	12.56880	12.48516	12.56539	12.47525	12.47368	12.46234
10391146	10.97527	10.47865	10.39298	10.49430	11.23015	11.05179	11.17330	10.88181	10.67565	10.54609	11.19348	11.41552	11.05313	10.24545	9.54641	10.27967	10.72780	11.11194	11.10268	10.41879	9.68972	10.28139	11.04365	10.79828
10350247	6.17587	5.99906	6.06373	5.99816	6.13472	6.12312	6.15010	6.04998	6.20001	6.47996	6.10855	6.25278	6.12315	6.05479	6.07496	5.85379	5.93144	6.04657	5.93487	6.05652	6.09893	6.06824	6.02422	5.94585
10453260	12.29996	12.31302	12.32478	12.25334	12.29485	12.38247	12.53784	12.40529	12.36596	12.25017	12.51259	12.44712	12.31589	12.26861	12.30085	12.29222	12.31104	12.33794	12.55548	12.51760	12.49599	12.49306	12.43423	12.42345
10470705	8.18037	8.30654	8.67094	8.63893	8.58226	8.27996	8.16872	8.37071	8.57945	8.55102	8.51043	8.32272	8.49574	8.33410	8.45783	8.47648	8.58132	8.57667	8.28267	8.17023	8.28995	8.27299	8.34167	8.34824
10597288	8.06836	8.07716	7.92839	7.99614	8.24392	8.10224	8.20443	8.12725	7.76309	8.06906	8.34164	8.07613	8.21155	7.83757	7.75973	8.19914	8.48989	8.46710	8.39980	8.06317	7.79007	8.30395	8.43573	8.32561
10528567	6.37599	6.37157	6.45508	6.49217	6.50866	6.28145	6.36069	6.29836	6.33268	6.36878	6.08202	6.26590	6.33007	6.33569	6.34864	6.44543	6.44691	6.49779	6.50165	6.25292	6.44084	6.33073	6.30056	6.35591
10518763	5.72373	5.59170	5.59606	5.52953	5.37566	5.51110	5.55186	5.46864	5.48934	5.46302	5.41583	5.49878	5.39340	5.45450	5.53984	5.43769	5.33797	5.46014	5.65034	5.55218	5.64942	5.55098	5.56300	5.53062
10458033	9.19832	9.47978	9.93002	9.31235	9.51130	9.36221	9.77808	9.94037	10.34117	9.46145	9.76184	9.90439	9.41351	8.54240	7.84329	8.99654	9.59396	9.23461	9.68067	9.02329	9.06914	9.32461	9.98587	9.66910
10450075	12.15455	12.00080	12.02045	12.05870	12.17512	12.14680	12.32095	12.31096	12.20408	12.27147	12.28062	12.25661	11.72914	11.85867	11.74782	11.80725	11.91459	11.72418	11.94477	11.82874	11.94868	11.95906	11.85689	11.96527
10596737	7.07998	7.47998	7.55540	6.69362	6.69453	6.36732	6.25597	7.17497	7.22021	6.37546	6.61772	6.17968	6.66344	6.30671	5.99779	5.96565	6.49160	6.83324	6.58492	6.33821	6.26779	6.09264	6.73268	6.16323
10481634	10.31848	10.36156	10.27604	9.57095	9.59838	9.70629	9.76006	9.89904	9.70717	9.27682	9.00038	9.41831	9.22500	9.55717	10.02365	9.93053	9.59493	9.66702	9.12572	9.23344	9.36581	9.90836	9.48355	9.74686
10472846	9.05724	8.96101	9.63982	9.60095	9.50468	9.41971	9.41124	9.33524	9.96990	9.57201	9.48961	9.47330	9.01242	9.11990	9.04290	8.95884	8.80926	8.84516	9.00147	9.23358	9.25154	9.08688	9.00336	8.82860
10565609	10.27603	10.12849	11.32192	12.16185	12.17764	11.41836	11.02794	10.52237	11.38122	12.38876	12.05479	11.48981	10.56712	9.29191	9.15692	9.84775	10.14614	10.56469	10.66457	9.19806	9.24149	10.14569	10.48522	10.53839
10507914	9.18097	9.10381	9.05298	9.41490	9.17538	9.03917	9.08964	9.06506	8.92595	9.22334	8.91479	8.98234	9.11389	8.80722	9.02214	9.24454	9.07367	9.04082	8.88284	8.76532	8.85056	9.00745	8.85049	8.91664
10425987	10.69147	11.18624	11.58499	11.24899	10.80434	10.63884	10.79143	11.10515	11.43770	11.11023	11.02994	10.86435	9.70284	10.62350	10.62518	10.34296	10.11643	9.96393	10.26965	10.54039	10.96452	10.37707	10.24485	10.12415
10558515	8.32975	8.25015	8.47185	8.46457	8.36628	8.38662	8.56788	8.52357	8.51164	8.54956	8.54930	8.57207	8.63798	8.10823	8.44998	8.40550	8.47035	8.36599	8.45657	8.51972	8.39259	8.52581	8.59853	8.50664
10413497	7.01217	6.74095	6.56147	6.85338	6.75059	6.61463	6.75915	6.92151	6.93791	6.49816	6.61585	6.69326	6.68432	6.19376	6.35830	6.38436	6.88005	6.72393	6.64615	6.64043	6.39899	6.40173	6.86561	6.94089
10512904	13.17421	13.11940	13.19297	13.23833	13.19603	13.15199	13.26304	13.30157	13.41374	13.32543	13.38411	13.33613	13.13399	13.11693	13.19623	13.14998	13.22395	13.22180	13.30760	13.29165	13.29907	13.34057	13.39750	13.35155
10404195	6.30686	6.37359	6.53616	6.02077	6.43419	6.14453	6.26536	6.14114	6.70986	6.21345	6.57227	6.30400	6.16211	6.04234	5.96943	5.97906	6.21921	6.29499	6.16247	6.01615	6.10020	5.82696	6.03435	6.08039
10401128	8.26634	8.44455	8.53515	8.95617	8.66011	8.39941	8.39013	8.48826	8.70377	8.94737	8.61134	8.29349	8.16460	8.25837	8.67749	9.27056	8.70540	8.48688	8.22721	8.34384	8.43045	9.16569	8.58482	8.53248
10437516	7.42465	6.87433	7.73247	8.03976	7.98002	7.35139	7.07910	7.49768	7.52166	8.00650	8.25171	7.46317	7.39511	6.94169	6.94940	7.33152	7.83911	7.23756	7.22209	6.71373	6.81147	7.56817	7.70362	7.01156
10351546	13.62365	13.57687	13.65426	13.64171	13.64469	13.68187	13.79378	13.83448	13.80460	13.75146	13.80419	13.88669	13.84024	13.80953	13.77518	13.72392	13.69016	13.72433	13.84756	13.88925	13.85460	13.82178	13.84562	13.87843
10501832	11.98737	12.04038	12.16685	12.08191	12.00448	11.98113	12.15804	12.00220	12.17600	11.96820	11.93556	12.04966	11.68515	11.80615	11.50564	11.63767	11.62897	11.71314	11.93868	11.62617	11.58559	11.58113	11.72548	11.79392
10534667	6.13150	6.34889	6.47602	6.32501	6.10430	6.18374	6.17612	6.40019	6.38006	6.31802	5.95556	6.03148	5.87979	5.88722	6.00070	6.05174	6.13245	6.23751	6.04091	6.01840	5.95356	6.07755	6.08244	5.70986
10556828	8.48007	8.96018	8.95449	9.00033	8.92207	8.71515	8.41943	8.85402	8.81683	8.60464	8.92227	8.69574	8.21770	7.85254	7.76877	8.40816	8.84377	8.61472	8.38096	7.74819	7.53403	8.45329	8.66348	8.29556
10396421	9.51420	9.68467	9.91314	9.77100	9.86423	9.67196	9.72397	9.96337	10.15501	9.84256	9.94430	9.86480	9.75210	9.53697	9.75659	9.69405	9.77187	9.91009	9.78127	9.41299	9.55607	9.62158	9.78569	9.66354
10546476	8.67391	8.49271	8.33130	8.12958	8.33949	8.52982	8.39217	8.35063	8.31527	8.01573	8.28313	8.46242	8.81908	8.41028	8.50226	8.39379	8.51331	8.63475	8.49516	8.22463	8.36262	8.16769	8.21304	8.43948
10459089	11.13592	11.04092	10.95959	10.70711	11.04753	11.02905	10.91710	10.94489	10.84258	10.63757	10.86497	10.96929	11.03977	11.07614	10.73512	10.82334	10.86230	11.04216	10.92017	10.86696	10.73872	10.62542	10.67142	10.80884
10454881	8.41250	8.40716	8.22132	8.30065	8.18709	8.30242	8.36647	8.41216	8.12830	8.02972	8.34672	8.25275	8.13144	7.76684	7.83921	7.84497	7.79859	7.90927	7.95263	7.74814	7.88099	7.75843	7.94063	7.95793
10438575	11.28191	11.22488	11.30565	11.24290	11.33522	11.32879	11.13866	10.91701	11.16719	10.76243	10.93612	11.12987	11.18969	11.54844	11.32203	11.18437	11.31639	11.02390	11.33730	11.27444	11.04013	11.09252	10.90960	11.08303
10454039	8.57761	8.24305	8.32544	8.42232	8.45044	8.53266	8.38983	8.21471	8.22477	8.54249	8.53043	8.37835	8.26179	8.22912	8.38856	8.58529	8.38179	8.23595	8.09200	8.09176	8.00311	8.39380	7.86391	8.13988
10462521	11.90892	11.83298	11.79953	11.94242	11.84342	11.86942	11.78293	11.78233	11.89583	11.94440	11.90330	11.86400	11.84532	11.79696	11.87662	11.90654	11.94519	11.99124	11.91927	11.82407	11.89504	11.89387	11.94331	11.94820
10493703	10.30960	10.34897	10.35438	10.53300	10.39958	10.39781	10.03895	9.95399	10.03799	9.95667	10.08442	10.13124	10.55861	10.33830	10.27384	10.46968	10.37610	10.30087	10.19442	10.14794	10.31719	10.23355	10.34862	10.30644
10471018	8.60375	8.66049	8.93958	8.99266	9.07155	8.83744	8.65761	8.72649	8.74306	8.62410	9.08298	8.74688	8.97410	8.74795	8.83555	9.02961	9.04886	8.88743	8.89074	8.82938	8.91365	9.06960	9.07274	8.88436
10423293	9.43832	9.45349	9.91114	9.39012	9.65905	9.44440	9.29747	9.34960	9.88665	9.16106	9.58225	9.46487	9.21506	9.12239	9.15769	9.28584	9.32801	9.31854	8.91586	8.91605	8.86059	9.06125	8.87586	8.90817
10542757	8.34109	8.17219	8.16664	8.25904	8.90987	8.47715	8.45873	8.34286	8.54057	8.53547	8.95058	8.57985	8.41466	8.00790	8.03181	8.18339	8.55216	8.59992	8.33118	7.82536	8.00719	8.10682	8.61277	8.39371
10409265	9.45257	9.92655	10.07245	9.98173	9.56069	9.69956	9.22554	9.41379	9.48277	9.35623	9.27936	9.17219	9.48090	9.68768	9.78206	9.77891	9.49075	9.47250	9.29518	9.45532	9.45495	9.34100	9.29693	9.43030
10505092	11.17858	11.12232	10.92793	10.89052	11.19310	11.13075	10.69766	10.69962	10.61459	10.54057	10.85017	10.85890	11.35201	11.05047	11.08843	11.06976	11.25074	11.41176	10.75221	10.74180	10.66142	10.72644	10.77161	10.81020
10438340	13.00125	13.09265	12.81143	12.70489	12.91335	12.97946	13.13345	13.13030	12.94841	12.76712	13.01313	13.19386	12.76558	13.05728	12.71623	12.91478	12.77539	12.87408	12.94339	12.97770	12.88117	12.88347	12.89674	12.95731
10540034	12.60944	12.52690	12.56564	12.48139	12.62192	12.59825	12.66574	12.64867	12.60151	12.57246	12.72893	12.68568	12.72104	12.66136	12.68128	12.62186	12.60019	12.65184	12.96219	12.94298	12.96762	12.96804	12.96601	12.86351
10443027	8.53014	8.65412	8.80645	7.60374	8.08357	8.38868	8.69316	8.35039	9.06491	7.86467	8.10798	8.61031	9.03545	9.09170	9.06547	7.48091	7.64744	8.39325	8.90385	8.93410	8.62147	7.13967	7.55941	8.45034
10576386	10.03611	10.27952	10.04657	9.62596	9.97810	9.94382	10.49435	10.52825	10.18949	9.82957	10.27776	10.26410	10.08198	10.00273	9.93616	9.77500	10.14102	10.18158	9.99387	9.71188	9.60850	9.65495	9.96728	9.81406
10512791	6.31256	6.28128	6.08129	6.28136	6.38933	6.23733	6.28620	6.15004	5.79464	6.11637	6.18387	6.30164	6.34062	6.17548	6.12846	6.49200	6.43286	6.64717	6.29689	6.10243	6.07327	6.52175	6.38736	6.17672
10353181	11.63707	11.64152	11.43026	11.43944	11.55133	11.60646	11.64072	11.56877	11.65545	11.50480	11.46670	11.63067	11.69271	11.64219	11.20177	11.34882	11.51953	11.77325	11.78924	11.50620	11.50378	11.38465	11.60631	11.70831
10531261	6.83812	6.75968	6.87660	6.99359	7.50275	6.60595	7.23022	6.89851	7.15375	7.04867	7.86252	7.37451	6.57845	6.61374	6.58090	6.63681	7.12260	6.89726	7.12783	6.87297	6.79106	6.80965	7.23789	6.86730
10428012	8.05059	7.83129	8.30396	8.30229	8.26526	8.31723	8.42975	8.36255	8.52062	8.29566	8.64578	8.36906	8.30990	8.03029	8.15449	8.01425	8.23388	8.04448	8.35513	8.43138	8.58710	8.33764	8.58430	8.38589
10503952	4.43389	4.40020	4.05065	4.53152	4.46782	4.41854	4.42842	4.48156	4.44445	4.49764	4.56532	4.16605	4.35706	4.32080	4.09836	4.22612	4.43179	4.64218	4.33731	4.32117	4.37922	4.10578	4.46450	4.61731
10351430	7.93718	7.89394	7.54134	7.67071	8.23986	7.93512	8.21545	8.03232	7.48582	7.35003	8.26392	8.20481	8.38782	8.32196	8.19278	8.08167	8.51586	8.46497	8.42466	8.46091	8.34558	8.12108	8.43040	8.21455
10468560	5.28086	5.07530	5.30955	5.38524	5.43881	5.12126	4.94794	4.94778	5.04038	4.80542	5.03746	5.13355	5.42362	5.24226	5.01979	5.21824	5.26573	4.97864	4.82202	5.12767	4.99596	5.40430	5.00051	5.04163
10357280	12.19081	11.97559	10.36319	10.78838	11.42217	12.08164	12.21375	11.82856	10.40387	10.46068	11.45588	12.00383	12.30941	12.51148	12.86451	12.54660	12.27342	12.23110	12.31261	12.51868	12.87182	12.74265	12.37617	12.35608
10443506	7.43599	7.19183	7.23652	7.24092	7.12207	7.25818	7.15931	7.21458	7.30403	7.29802	7.25775	7.28193	7.06872	7.24277	7.17495	7.16352	7.20180	7.10142	7.15281	7.09700	7.28232	7.16034	7.11326	7.13424
10447294	8.14892	8.37748	8.31869	8.13803	8.61572	8.19457	8.14749	8.11503	8.33644	8.08548	8.38923	8.16657	8.53124	8.12823	8.31396	8.48367	8.73957	8.64858	7.86204	7.81430	7.51091	7.57916	7.71183	7.81391
10368886	9.11543	9.32505	9.85299	9.52386	9.46582	9.22294	9.59628	9.60758	9.85412	9.55104	9.64437	9.47334	8.78824	8.68405	9.22788	8.48044	8.36832	8.56220	9.31395	9.45569	9.27274	8.76000	9.02466	9.40089
10525893	9.08498	8.42280	9.66986	9.85364	10.26960	9.14930	8.97058	8.82845	9.86530	9.83612	10.02957	9.77966	9.15096	7.62323	8.00371	8.99133	9.78568	9.16693	9.06794	7.54360	8.07678	8.97112	9.88089	8.55112
10487154	9.36044	9.33693	9.39305	9.44698	9.46583	9.31470	9.17742	9.34628	9.58815	9.31986	9.29559	9.43337	9.53398	9.19798	9.29399	9.31053	9.40385	9.35621	9.21347	9.10391	9.18808	9.22020	9.29635	9.27613
10425211	9.14322	9.05642	8.93060	9.05861	9.09546	9.15747	9.16065	8.94549	8.91887	8.68890	9.16362	9.15408	9.38237	9.19851	9.16886	8.88624	9.13805	9.33062	9.20007	9.22086	9.03354	9.13989	9.19944	9.09760
10456293	5.10417	4.81571	5.07844	4.83323	5.04220	4.76702	4.99354	4.79685	5.00354	5.00500	4.84735	5.03385	5.14289	4.95911	4.98330	5.01836	4.85863	4.97373	4.70991	5.06254	4.98862	5.04047	5.13438	4.97339
10519420	8.57313	8.87201	8.99047	8.60892	8.61802	8.63783	8.59365	8.96555	8.84708	8.52100	8.71418	8.60497	8.61235	8.76831	8.77258	8.63345	8.46390	8.56076	8.57991	8.66146	8.74115	8.61336	8.35525	8.55345
10561453	9.93339	9.55019	9.59221	9.14377	9.09572	8.92968	9.73216	9.85791	9.72692	8.79247	9.32832	9.23622	8.92907	9.26812	9.06441	8.82788	8.89012	8.75386	8.86569	9.33539	9.13557	9.19390	9.16496	9.26127
10455784	9.90083	9.85145	9.85285	9.48990	9.94251	9.60268	10.02944	9.89395	9.95263	9.37375	9.98688	9.88940	9.24972	9.58638	9.17829	8.88812	9.21551	9.39890	9.63618	9.53750	9.26916	8.75709	9.24250	9.48539
10476270	8.12995	7.98845	8.16866	7.77617	8.05316	7.99287	8.23596	8.27630	8.32479	7.97490	8.23857	8.26648	7.92769	7.86140	7.87631	7.57855	7.92783	8.02109	8.19376	8.25744	8.22650	7.92009	8.02647	8.04416
10444841	11.26034	11.18640	11.07730	10.92455	11.10963	10.99944	11.03609	11.04242	10.89144	10.78318	10.93310	11.06130	10.77027	10.80072	10.50721	10.58044	10.88254	10.76915	10.86933	10.81842	10.75336	10.71423	10.92600	10.80464
10501098	6.04294	6.13938	6.08437	6.24126	6.00228	6.00427	6.32742	6.19576	5.90852	6.08515	5.74316	6.06316	6.22581	6.12222	6.08019	6.03703	6.13435	6.17689	6.13467	6.15990	6.10246	6.10851	6.16933	5.92587
10427428	9.05812	9.07759	9.06288	8.75938	8.74559	9.14303	8.97516	8.97945	9.04999	8.75543	8.88109	9.06332	9.27481	9.20878	9.34757	9.12075	9.11529	9.06874	9.24213	9.22883	9.10803	8.92646	8.92637	9.09049
10370931	9.34429	9.42971	10.39795	9.95249	9.61497	9.52168	9.34145	9.23743	9.99526	9.73527	9.28241	9.39532	9.27161	9.54383	9.91747	9.35275	9.23819	8.94889	9.15793	9.58630	9.36334	9.10992	8.98235	9.17574
10499536	10.35938	9.95662	9.19366	9.09485	9.25442	9.62551	10.38024	10.32394	9.31095	9.73318	9.99452	9.83393	9.41864	9.39351	8.50295	8.85849	9.30671	9.54862	10.15132	9.39070	9.06984	9.09379	9.23259	9.14292
10495896	7.43188	7.32053	7.26251	7.06200	7.32862	7.36506	7.47212	7.53914	7.39334	7.28682	7.31666	7.41189	7.75993	7.66894	7.87774	7.67980	7.65090	7.68421	7.59132	7.51321	7.42832	7.48186	7.39244	7.45096
10480734	8.04715	7.88862	8.21277	7.87964	7.94799	7.86855	7.53649	7.46536	7.44446	7.70568	7.98251	7.68512	7.92100	7.86963	7.84689	7.81716	7.80249	7.77567	7.47376	7.56093	7.48354	7.54323	7.55814	7.56536
10363392	9.65046	9.71252	9.63422	9.52302	9.67389	9.58044	9.45796	9.46565	9.48561	9.11483	9.28986	9.52634	9.86102	9.67866	9.96564	9.59928	9.69465	9.60729	9.41781	9.52152	9.59485	9.39590	9.37813	9.45162
10460765	8.45502	8.28056	8.19505	8.27665	8.50375	8.74673	8.36226	8.27632	8.01387	7.89253	8.36457	8.53311	8.82182	8.40148	8.46346	8.38768	8.75726	8.64125	8.57515	8.64177	8.36188	8.45039	8.57422	8.63933
10579554	5.86638	5.88487	5.93259	5.84271	5.95314	5.77993	5.82413	5.73404	5.85421	6.05275	5.75407	5.82466	5.88576	5.81884	5.67785	5.93946	5.90574	5.94097	5.98234	5.90452	5.95453	5.76977	5.95345	5.88473
10367154	12.24212	12.09730	12.19550	12.06738	12.11994	12.16335	11.69172	11.58287	11.74462	11.60338	11.71978	11.63569	12.34569	12.38893	12.45528	12.16435	12.16841	12.34516	12.19123	12.31804	12.12662	12.17395	11.99597	12.04917
10354418	8.28024	8.72015	8.69425	8.69862	8.27429	8.03094	7.96211	8.63765	8.62059	8.68609	8.16711	7.82776	8.21752	7.76194	8.19701	8.66965	8.46924	7.98345	8.19917	7.91003	8.03733	8.69882	8.55288	8.29382
10586781	9.25444	9.45471	9.40894	9.34451	9.35150	9.43411	9.62241	9.57811	9.43134	9.47110	9.72202	9.55592	9.18270	9.11523	9.74236	9.18971	9.16486	9.17535	9.32256	9.25240	9.69134	9.56984	9.18018	9.30050
10414113	8.99182	9.12206	8.85841	8.93457	8.94523	8.97222	9.21974	9.04559	8.94898	8.91081	9.18388	9.14083	9.03026	8.94242	8.81948	8.88276	8.94982	8.97728	9.19777	8.97868	8.99654	8.93481	8.93671	9.11393
10426042	7.56538	7.26176	6.91106	7.24169	7.70499	7.42109	7.37766	7.14831	6.64875	6.62174	7.42648	7.40390	7.72123	7.52200	7.44931	7.23620	7.69878	7.86105	7.72551	7.34352	7.32255	7.29011	7.40936	7.37979
10524345	8.74307	8.60150	8.58861	8.79233	8.80028	8.91307	9.32483	9.18492	8.72385	9.08168	9.40330	9.34299	8.74078	9.05984	8.95876	8.79046	8.64929	8.76809	9.32281	9.38117	9.32382	8.96298	8.97091	9.12818
10384123	9.17732	9.41149	9.38069	9.51059	9.29141	9.32322	9.71814	9.76573	9.60449	9.52875	9.33725	9.53156	9.15452	9.14002	9.19886	9.38332	9.39122	9.23459	9.64477	9.66117	9.60736	9.79911	9.64117	9.51300
10464045	11.69031	11.45112	11.31804	11.28792	11.60387	11.53397	11.83103	11.71276	11.62719	11.32235	11.51594	11.64379	11.44849	11.55778	11.16799	11.23303	11.27807	11.57735	11.78103	11.65888	11.60317	11.50811	11.60917	11.48362
10455533	8.82393	8.35391	7.89756	8.58350	8.33659	8.52645	8.68687	8.32661	8.22669	8.50081	8.42825	8.37545	8.77348	8.75893	8.86309	9.01793	9.07023	8.92804	8.56117	8.73288	8.76377	8.87895	8.67492	8.68132
